# Supplementary material for: A Functional Screen Reveals an Extensive Layer of Transcriptional and Splicing Control Underlying RAS/MAPK Signaling in Drosophila
Source: PLoS Biol. 2014 Mar 18;12(3):e1001809. doi: 10.1371/journal.pbio.1001809 (PMC3958334; doi:10.1371/journal.pbio.1001809)
Supplement: Table S1 — Primary and promoter validation screen data (MS Excel file). Primary screen and validation screen data. The average pMAPK observed in the pMet-RasV12 primary screen (from the primary and confirmation steps) are listed for the 309 initial primary screen hits. The associated values and results for the first of two validation screening steps (elimination of candidates impacting the pMet expression system using pMet-GFP and pMet-HA-RasV12) are also shown. (XLSX) [file pbio.1001809.s012.xlsx]

## Sheet: Table S1
Probe ID	FBgn	Symbol	Annotation Symbol	Name	Primary Screen pMAPK Signal (%GFP dsRNA)	Validation GFP Signal (%MEK dsRNA)	Validation HA Signal (%GFP dsRNA)	GFP validated	HA validated	promoter validated
RNA006989	FBgn0004907	14-3-3ζ	CG17870	14-3-3zeta	37.4312	136.534	96.4091	YES	YES	YES
RNA006134	FBgn0000008	a	CG6741	arc	168.287	60.694	89.8373	YES	YES	YES
RNA002843	FBgn0262739	AGO1	CG6671	Argonaute-1	140.313	52.0545	93.7274	YES	YES	YES
RNA003971	FBgn0082598	akirin	CG8580	akirin	69.8541	164.683	98.1937	YES	YES	YES
RNA000404	FBgn0086361	alph	CG1906	alphabet	142.738	122.087	98.4513	YES	YES	YES
RNA000409	FBgn0003884	alphaTub84B	CG1913	alpha-Tubulin at 84B	69.5089	70.2236	92.1584	YES	YES	YES
RNA003462	FBgn0000108	Appl	CG7727	beta amyloid protein precursor-like	130.948	152.341	102.035	NO	YES	NO
RNA005092	FBgn0015904	ara	CG10571	araucan	184.62	51.4655	106.782	YES	YES	YES
RNA004209	FBgn0001961	Arpc1	CG8978	Actin-related protein 2/3 complex, subunit 1	73.1741	80.3929	89.0031	YES	YES	YES
RNA001990	FBgn0041188	Atx2	CG5166	Ataxin-2	221.413	56.4056	109.042	YES	YES	YES
RNA002171	FBgn0004854	B-H2	CG5488	BarH2	185.785	-	-	-	-	YES
RNA001729	FBgn0000180	bib	CG4722	big brain	204.721	42.1515	102.339	YES	YES	YES
RNA006309	FBgn0039654	Brd8	CG14514	Brd8	57.0009	98.1439	77.4209	YES	YES	YES
RNA006229	FBgn0031696	Bub1	CG14030	Bub1 homologue	139.478	113.348	87.1771	YES	YES	YES
RNA003389	FBgn0025457	Bub3	CG7581	Bub3	72.0363	92.3523	89.6825	YES	YES	YES
RNA003784	FBgn0004856	Bx42	CG8264	Bx42	34.4762	37.0395	114.974	YES	YES	YES
RNA007230	FBgn0031114	cactin	CG1676	cactin	64.483	66.9275	98.179	YES	YES	YES
RNA001451	FBgn0263979	Caf1	CG4236	Chromatin assembly factor 1 subunit	131.864	-	-	-	-	YES
RNA004105	FBgn0259234	Camta	CG42332	Calmodulin-binding transcription activator	198.079	33.2438	99.9957	YES	YES	YES
RNA004666	FBgn0015615	Cap	CG9802	Chromosome-associated protein	137.542	108.499	95.7548	YES	YES	YES
RNA006079	FBgn0022213	Cas	CG13281	CAS/CSE1 segregation protein	72.8513	66.7288	104.608	NO	YES	NO
RNA002911	FBgn0025781	cdc16	CG6759	cdc16	69.1947	99.9313	94.9891	YES	YES	YES
RNA003995	FBgn0012058	Cdc27	CG8610	Cdc27	48.6465	35.5927	88.2671	NO	YES	NO
RNA005060	FBgn0004107	cdc2c	CG10498	cdc2c	160.006	543.388	207.659	NO	NO	NO
RNA005728	FBgn0011573	Cdc37	CG12019	Cdc37	57.9382	137.648	100.391	YES	YES	YES
RNA003395	FBgn0037093	Cdk12	CG7597	CG7597	53.9857	182.007	129.92	YES	YES	YES
RNA001998	FBgn0019949	Cdk9	CG5179	Cyclin-dependent kinase 9	141.915	35.1889	131.523	YES	NO	NO
RNA004856	FBgn0031871	CG10158	CG10158	CG10158	54.4506	98.3285	90.4593	YES	YES	YES
RNA004951	FBgn0034654	CG10306	CG10306	CG10306	142.372	254.876	117.753	NO	YES	NO
RNA004966	FBgn0032690	CG10333	CG10333	CG10333	52.0018	89.7857	100.997	YES	YES	YES
RNA004998	FBgn0034731	CG10384	CG10384	CG10384	152.323	211.356	143.211	NO	NO	NO
RNA005015	FBgn0036277	CG10418	CG10418	CG10418	59.6826	125.646	112.751	YES	YES	YES
RNA005185	FBgn0036314	CG10754	CG10754	CG10754	46.1389	146.894	110.467	YES	YES	YES
RNA005275	FBgn0030073	CG10962	CG10962	CG10962	72.4999	130.369	92.0709	YES	YES	YES
RNA010061	FBgn0033067	CG11211	CG11211	CG11211	284.218	104.981	132.477	YES	YES	YES
RNA005417	FBgn0031883	CG11266	CG11266	CG11266	71.3581	166.524	95.8426	YES	YES	YES
RNA010993	FBgn0035022	CG11413	CG11413	CG11413	143.529	70.7208	84.8077	YES	YES	YES
RNA005485	FBgn0037167	CG11425	CG11425	WUN-like	68.0157	60.9918	76.3302	NO	NO	NO
RNA005520	FBgn0035437	CG11526	CG11526	CG11526	37.4893	53.932	66.5075	YES	YES	YES
RNA005754	FBgn0039808	CG12071	CG12071	CG12071	196.918	33.8662	101.16	YES	YES	YES
RNA013132	FBgn0039552	CG12426	CG12426	CG12426	128.614	17.1553	70.096	YES	YES	YES
RNA008736	FBgn0030071	CG12661	CG12661	CG12661	72.1911	95.8352	95.8732	YES	YES	YES
RNA006085	FBgn0035692	CG13298	CG13298	CG13298	62.9196	153.821	116.812	YES	YES	YES
RNA006169	FBgn0033368	CG13743	CG13743	CG13743	181.449	59.3839	76.5063	YES	YES	YES
RNA007471	FBgn0031897	CG13784	CG13784	CG13784	44.3261	47.9994	124.432	YES	YES	YES
RNA006206	FBgn0035162	CG13900	CG13900	CG13900	53.3472	177.787	96.0023	YES	YES	YES
RNA011894	FBgn0036830	CG14077	CG14077	VIa	65.5809	58.0434	111.83	NO	YES	NO
RNA011559	FBgn0040817	CG14132	CG14132	DIGF-7	70.6822	101.43	81.5469	YES	NO	NO
RNA012670	FBgn0038528	CG14326	CG14326	CG14326	205.437	63.7763	117.16	YES	YES	YES
RNA010719	FBgn0034463	CG15125	CG15125	CG15125	182.684	119.256	89.6268	YES	YES	YES
RNA012202	FBgn0037448	CG15186	CG15186	CG15186	64.6578	78.9705	96.3535	YES	YES	YES
RNA006516	FBgn0030077	CG15365	CG15365	CG15365	169.182	38.3752	92.5179	YES	YES	YES
RNA004883	FBgn0030673	CG15601	CG15601	CG15601	66.6755	110.438	102.953	YES	YES	YES
RNA006573	FBgn0031627	CG15630	CG15630	CG15630	136.552	123.907	99.3891	YES	YES	YES
RNA000249	FBgn0033185	CG1603	CG1603	CG1603	44.3214	148.83	100.935	YES	YES	YES
RNA008925	FBgn0030286	CG1657	CG1657	CG1657	33.7615	37.9137	121.578	YES	YES	YES
RNA006692	FBgn0040394	CG16903	CG16903	CG16903	72.7762	101.78	104.652	YES	YES	YES
RNA006703	FBgn0038464	CG16941	CG16941	SF3a120	38.1831	99.9829	119.331	YES	YES	YES
RNA009612	FBgn0040496	CG17104	CG17104	CG17104	149.193	42.8325	83.1852	YES	YES	YES
RNA006813	FBgn0031497	CG17259	CG17259	CG17259	127.006	130.258	91.1551	NO	YES	NO
RNA006881	FBgn0040011	CG17494	CG17494	CG17494	63.8162	97.7958	80.5631	YES	YES	YES
RNA002096	FBgn0032240	CG17768	CG17768	CG17768	69.5559	119.724	83.4269	YES	YES	YES
RNA007001	FBgn0032600	CG17912	CG17912	CG17912	67.6651	143.051	93.6352	YES	YES	YES
RNA007886	FBgn0034255	CG18186	CG18186	CG18186	70.271	23.7268	64.3492	NO	NO	NO
RNA000474	FBgn0033400	CG2063	CG2063	CG2063	56.1884	83.5416	98.3511	YES	YES	YES
RNA000512	FBgn0033289	CG2121	CG2121	CG2121	137.922	203.807	65.1647	NO	YES	NO
RNA000734	FBgn0037344	CG2926	CG2926	CG2926	71.7785	117.927	79.5339	YES	NO	NO
RNA000758	FBgn0031633	CG2976	CG2976	farnesyl transferase alpha	44.8639	112.661	85.5903	YES	YES	YES
RNA010904	FBgn0050416	CG30416	CG30416	CG30416	31.9684	57.8948	73.416	YES	YES	YES
RNA007663	FBgn0050440	CG30440	CG30440	CG30440	72.2964	111.701	92.2387	YES	YES	YES
RNA000141	FBgn0050497	CG30497	CG30497	CG30497	181.551	49.3612	95.6615	YES	YES	YES
RNA003006	FBgn0051158	CG31158	CG31158	CG31158	185.877	61.6843	122.024	YES	YES	YES
RNA003448	FBgn0051224	CG31224	CG31224	CG31224	72.4355	85.652	86.4748	YES	YES	YES
RNA012143	FBgn0051538	CG31538	CG31538	CG31538	48.1644	98.3806	90.3419	YES	YES	YES
RNA010020	FBgn0051627	CG31627	CG31627	CG31627	213.244	183.881	154.248	YES	NO	NO
RNA000888	FBgn0029887	CG3198	CG3198	CG3198	45.1121	125.924	88.8186	YES	YES	YES
RNA006209	FBgn0052479	CG32479	CG32479	CG32479	154.661	46.2982	101.032	YES	YES	YES
RNA003418	FBgn0030992	CG33253	CG33253	CG33253	162.249	34.1663	89.5567	YES	YES	YES
RNA006290	FBgn0085412	CG34383	CG34383	CG34383	174.754	28.448	99.5504	YES	YES	YES
RNA007990	FBgn0034859	CG3520	CG3520	CG3520	47.4234	7.93041	50.347	NO	NO	NO
RNA001071	FBgn0031492	CG3542	CG3542	CG3542	129.575	206.919	120.502	NO	NO	NO
RNA001113	FBgn0261444	CG3638	CG3638	CG3638	212.915	27.6519	73.9761	YES	YES	YES
RNA007180	FBgn0259935	CG42458	CG42458	CG42458	168.543	23.0602	108.441	YES	YES	YES
RNA008949	FBgn0263772	CG43689	CG43689	CG43689	68.7384	74.6211	101.999	YES	YES	YES
RNA001806	FBgn0039566	CG4849	CG4849	CG4849	44.5377	115.902	108.382	YES	YES	YES
RNA001860	FBgn0038768	CG4936	CG4936	CG4936	134.521	104.543	103.156	YES	YES	YES
RNA009454	FBgn0031908	CG5177	CG5177	CG5177	192.32	168.36	174.349	YES	NO	NO
RNA008403	FBgn0037902	CG5281	CG5281	CG5281	50.9192	119.744	96.3447	YES	YES	YES
RNA002341	FBgn0038858	CG5793	CG5793	CG5793	130.984	221.716	109.007	NO	YES	NO
RNA002573	FBgn0033859	CG6197	CG6197	CG6197	66.3554	107.057	94.4441	YES	YES	YES
RNA002853	FBgn0032388	CG6686	CG6686	CG6686	64.8562	80.1659	99.0619	YES	YES	YES
RNA002863	FBgn0032305	CG6700	CG6700	CG6700	163.822	28.7087	86.3405	YES	YES	YES
RNA002917	FBgn0030878	CG6769	CG6769	CG6769	43.0301	61.1256	124.501	YES	YES	YES
RNA002948	FBgn0036828	CG6841	CG6841	pre-mRNA processing factor 6	50.0924	101.115	95.4957	YES	YES	YES
RNA002987	FBgn0035136	CG6905	CG6905	CG6905	55.2568	65.9945	127.809	YES	YES	YES
RNA012561	FBgn0038290	CG6912	CG6912	CG6912	66.3558	67.0376	76.0314	YES	NO	NO
RNA003220	FBgn0030969	CG7288	CG7288	CG7288	72.1601	114.618	100.164	YES	YES	YES
RNA003258	FBgn0036939	CG7365	CG7365	CG7365	128.56	190.301	95.168	NO	YES	NO
RNA003260	FBgn0036179	CG7368	CG7368	CG7368	198.882	49.9619	92.0155	YES	YES	YES
RNA003381	FBgn0036734	CG7564	CG7564	CG7564	134.324	134.016	90.1465	YES	YES	YES
RNA008362	FBgn0037602	CG8021	CG8021	CG8021	61.4184	87.4612	108.03	YES	YES	YES
RNA003709	FBgn0030668	CG8128	CG8128	CG8128	72.6484	122.905	86.4887	YES	YES	YES
RNA007828	FBgn0033906	CG8331	CG8331	CG8331	69.72	100.051	88.8245	YES	YES	YES
RNA004148	FBgn0027504	CG8878	CG8878	CG8878	63.5922	108.989	96.7167	YES	YES	YES
RNA004225	FBgn0036398	CG9007	CG9007	CG9007	145.138	120.099	96.593	YES	YES	YES
RNA004451	FBgn0032485	CG9426	CG9426	CG9426	141.052	50.5732	93.7567	YES	YES	YES
RNA004584	FBgn0029939	CG9650	CG9650	CG9650	181.067	68.369	104.976	YES	YES	YES
RNA012321	FBgn0037669	CG9740	CG9740	CG9740	50.5132	31.1848	57.2955	NO	NO	NO
RNA004663	FBgn0037621	CG9797	CG9797	CG9797	55.8769	126.317	96.0372	YES	YES	YES
RNA005969	FBgn0029504	CHES-1-like	CG12690	Checkpoint suppressor homologue	143.251	22.7569	77.4144	YES	YES	YES
RNA004011	FBgn0033313	Cirl	CG8639	Cirl	156.865	59.848	95.657	YES	YES	YES
RNA003278	FBgn0044323	Cka	CG7392	Connector of kinase to AP-1	32.8044	52.9161	71.4012	YES	YES	YES
RNA002774	FBgn0021818	cnk	CG6556	connector enhancer of ksr	24.9049	213.923	95.7714	YES	YES	YES
RNA000501	FBgn0033192	Corin	CG2105	Corin	138.224	129.086	92.597	YES	YES	YES
RNA007130	FBgn0000363	cpo	CG43738	couch potato	188.381	56.2823	87.7185	YES	YES	YES
RNA008996	FBgn0000363	cpo	CG43738	couch potato	133.914	-	-	-	-	YES
RNA011924	FBgn0036878	Cpr76Ba	CG9283	Cuticular protein 76Ba	72.1763	122.199	86.8312	YES	YES	YES
RNA007708	FBgn0050374	CR30374	CR30374	CR30374	47.0446	100.128	100.046	YES	YES	YES
RNA007210	FBgn0000377	crn	CG3193	crooked neck	55.2816	55.5619	135.179	YES	YES	YES
RNA009678	FBgn0005664	Cry	CG16963	Crystallin	154.717	55.0005	77.8871	YES	YES	YES
RNA006830	FBgn0262081	Csk	CG42317	C-terminal Src kinase	198.021	70.6475	117.067	YES	YES	YES
RNA003002	FBgn0028837	CSN6	CG6932	COP9 complex homolog subunit 6	131.216	161.237	116.156	NO	NO	NO
RNA001170	FBgn0015925; FBgn0001308	csul, Khc	CG3730, CG7765	capsuleen, Kinesin heavy chain	198.62	163.129	135.277	YES	YES	YES
RNA008358	FBgn0062412	Ctr1B	CG7459	Copper transporter 1B	62.2303	4.85805	-	NO	-	NO
RNA004267	FBgn0010315	CycD	CG9096	Cyclin D	184.201	-	-	-	-	YES
RNA001278	FBgn0010382	CycE	CG3938	Cyclin E	143.424	543.035	81.1663	NO	YES	NO
RNA007042	FBgn0039710	dgt1	CG18041	dim gamma-tubulin 1	61.4819	125.078	92.6527	YES	YES	YES
RNA000816	FBgn0031601	Dim1	CG3058	Dim1	57.193	89.9829	81.4414	YES	YES	YES
RNA002839	FBgn0260632	dl	CG6667	dorsal	212.553	40.2293	95.4096	YES	YES	YES
RNA005938	FBgn0260866	dnr1	CG12489	defense repressor 1	135.436	96.5637	88.6027	YES	YES	YES
RNA001689	FBgn0011763	Dp	CG4654	DP transcription factor	146.928	-	-	-	-	YES
RNA004057	FBgn0026722	drosha	CG8730	drosha	138.92	108.795	86.6303	YES	YES	YES
RNA006597	FBgn0010269	Dsor1	CG15793	Downstream of raf1	6.2189	97.1935	96.8847	YES	YES	YES
RNA002729	FBgn0000617	e(y)1	CG6474	enhancer of yellow 1	153.897	357.355	89.0731	NO	YES	NO
RNA002766	FBgn0027506	EDTP	CG6542	Egg-derived tyrosine phosphatase	128.465	151.364	98.3582	NO	YES	NO
RNA004739	FBgn0261609	eIF-2alpha	CG9946	eukaryotic translation Initiation Factor 2alpha	144.915	158.08	130.891	NO	NO	NO
RNA001404	FBgn0004926	eIF-2β	CG4153	Eukaryotic initiation factor 2beta	62.3834	102.332	91.7439	YES	YES	YES
RNA004858	FBgn0040227	eIF-3p66	CG10161	Eukaryotic initiation factor 3 p66 subunit	133.316	180.002	177.726	NO	NO	NO
RNA004257	FBgn0001942	eIF-4a	CG9075	Eukaryotic initiation factor 4a	62.8355	1.75231	111.857	NO	YES	NO
RNA003334	FBgn0037573	eIF4AIII	CG7483	eIF4AIII	41.955	70.433	112.489	YES	YES	YES
RNA005206	FBgn0023213	eIF4G	CG10811	eukaryotic translation initiation factor 4G	66.5718	10.5963	94.7178	NO	YES	NO
RNA002625	FBgn0000567	Eip74EF	CG32180	Ecdysone-induced protein 74EF	152.468	71.7773	118.524	YES	YES	YES
RNA005054	FBgn0000625	eyg	CG10488	eyegone	153.999	63.3417	101.119	YES	YES	YES
RNA003492	FBgn0025519	fidipidine	CG7773	fidipidine	55.226	107.205	95.9963	YES	YES	YES
RNA000027	FBgn0037255	Fip1	CG1078	CG1078	37.3084	125.321	109.608	YES	YES	YES
RNA000633	FBgn0262743	Fs(2)Ket	CG2637	Female sterile (2) Ketel	36.9686	32.0874	72.1366	NO	YES	NO
RNA004938	FBgn0038391	GATAe	CG10278	GATAe	170.089	44.3506	94.7002	YES	YES	YES
RNA004797	FBgn0250732	gfzf	CG33546	GST-containing FLYWCH zinc-finger protein	46.4731	116.054	104.95	YES	YES	YES
RNA003010	FBgn0259139	glo	CG6946	glorund	155.878	125.712	105.45	YES	YES	YES
RNA005577	FBgn0263097	Glut4EF	CG34360	Glucose transporter 4 enhancer factor	144.068	33.3442	83.9085	YES	YES	YES
RNA001932	FBgn0259211	grh	CG42311	grainy head	127.614	98.7774	79.3563	YES	YES	YES
RNA003023	FBgn0010825	Gug	CG6964	Grunge	156.929	68.5098	103.039	YES	YES	YES
RNA006288	FBgn0261509	haf	CG14351	hattifattener	169.594	48.7587	93.9546	YES	YES	YES
RNA015359		HDC13337	HDC13337	HDC13337	160.198	31.9081	88.2501	YES	YES	YES
RNA015730		HDC17108	HDC17108	HDC17108	170.073	51.8306	86.4465	YES	YES	YES
RNA015839		HDC18303	HDC18303	HDC18303	156.873	48.3011	103.868	YES	YES	YES
RNA008924		HDC18575	HDC18575	HDC18575	6.90027	95.7358	88.6753	YES	YES	YES
RNA014164		HDC427	HDC427	HDC427	129.656	60.711	81.5913	YES	YES	YES
RNA014484		HDC4948	HDC4948	HDC4948	136.287	53.2395	70.669	YES	YES	YES
RNA014591		HDC6265	HDC6265	HDC6265	193.257	55.1795	91.8404	YES	YES	YES
RNA014671		HDC7098	HDC7098	HDC7098	130.633	63.4624	77.3838	YES	YES	YES
RNA014973		HDC9506	HDC9506	HDC9506	161.315	47.637	91.0325	YES	YES	YES
RNA005384	FBgn0027788	Hey	CG11194	Hairy/E(spl)-related with YRPW motif	195.646	28.5078	95.5266	YES	YES	YES
RNA007652	FBgn0051754	His-Ψ:CR31754	CR31754	His-Psi:CR31754	67.342	164.408	144.76	YES	YES	YES
RNA000584	FBgn0263220	Hk	CG43388	Hyperkinetic	62.3855	40.6106	97.2012	NO	YES	NO
RNA003836	FBgn0002609	HLHm3	CG8346	E(spl) region transcript m3	160.939	41.9501	84.0283	YES	YES	YES
RNA004986	FBgn0263782	Hmgcr	CG10367	HMG Coenzyme A reductase	18.2462	33.9602	59.6154	YES	YES	YES
RNA007351	FBgn0263782	Hmgcr	CG10367	HMG Coenzyme A reductase	24.0291	34.6505	70.6744	YES	YES	YES
RNA006691	FBgn0264562	Hr4	CG43934	Hr4	169.732	40.8075	99.9189	YES	YES	YES
RNA004752	FBgn0001215	Hrb98DE	CG9983	Heterogeneous nuclear ribonucleoprotein at 98DE	56.0154	106.263	89.5067	YES	YES	YES
RNA005713	FBgn0037657	hyx	CG11990	hyrax	140.027	-	-	-	-	YES
RNA005531	FBgn0025776	ind	CG11551	intermediate neuroblasts defective	182.419	54.991	98.5128	YES	YES	YES
RNA004902	FBgn0264962	Inr-a	CG10228	Inverse regulator a	53.4228	30.986	130.652	NO	YES	NO
RNA000848	FBgn0261383	IntS6	CG3125	Integrator 6	70.9724	-	-	-	-	YES
RNA013157	FBgn0028373	inx3	CG1448	innexin 3	154.308	82.4716	115.153	YES	YES	YES
RNA005827	FBgn0031016	kek5	CG12199	kekkon5	182.216	51.2983	80.1815	YES	YES	YES
RNA000353	FBgn0039862	kek6	CG1804	kek6	152.783	45.1977	79.9106	YES	YES	YES
RNA000714	FBgn0015402	ksr	CG2899	kinase suppressor of ras	11.6453	108.273	86.2187	YES	YES	YES
RNA007300	FBgn0028360	l(1)G0148	CG32742	lethal (1) G0148	189.829	74.5658	135.448	YES	YES	YES
RNA004021	FBgn0028360	l(1)G0148	CG32742	lethal (1) G0148	222.524	99.2376	114.955	YES	YES	YES
RNA003909	FBgn0028343	l(1)G0222	CG8465	lethal (1) G0222	60.1964	71.511	84.9469	YES	YES	YES
RNA005432	FBgn0013548	l(2)dtl	CG11295	lethal-(2)-denticleless	151.433	204.177	141.824	NO	NO	NO
RNA003881	FBgn0033029	l(2)NC136	CG8426	lethal (2) NC136	132.69	136.53	92.3942	NO	YES	NO
RNA002421	FBgn0263599	l(3)72Ab	CG5931	lethal (3) 72Ab	36.1739	71.2042	84.5704	YES	YES	YES
RNA008282	FBgn0029158	Las	CG5231	Lipoic acid synthase	20.0806	10.5177	54.7169	NO	YES	NO
RNA011316	FBgn0020640	Lcp65Ae	CG10529	Lcp65Ae	170.602	51.0718	100.251	YES	YES	YES
RNA007476	FBgn0025687	LKR	CG7144	lysine ketoglutarate reductase	67.2688	57.1861	98.4316	NO	YES	NO
RNA002959	FBgn0032633	Lrch	CG6860	Leucine-rich-repeats and calponin homology domain protein	130.243	170.52	95.7108	NO	YES	NO
RNA000293	FBgn0002576	lz	CG1689	lozenge	148.093	66.5954	88.6102	YES	YES	YES
RNA004444	FBgn0002736	mago	CG9401	mago nashi	45.5566	222.198	130.145	YES	YES	YES
RNA004784	FBgn0038016	MBD-R2	CG10042	MBD-R2	56.642	98.6351	94.7485	YES	YES	YES
RNA005852	FBgn0038760	MED25	CG12254	Mediator complex subunit 25	152.72	12.8067	64.8613	YES	YES	YES
RNA000014	FBgn0037262	MED31	CG1057	Mediator complex subunit 31	174.439	45.2088	129.941	YES	YES	YES
RNA008740	FBgn0026206	mei-P26	CG12218	mei-P26	61.8484	116.246	87.2343	YES	YES	YES
RNA000003	FBgn0035294	Mfap1	CG1017	Microfibril-associated protein 1	50.6679	103.392	113.556	YES	YES	YES
RNA004481	FBgn0053558	mim	CG33558	missing-in-metastasis	159.892	117.433	97.1017	YES	YES	YES
RNA008818	FBgn0259110	mmd	CG42252	mind-meld	70.7432	116.992	85.4591	YES	YES	YES
RNA005589	FBgn0259481	Mob2	CG11711	Mob2	129.41	79.8937	86.3462	YES	YES	YES
RNA000996	FBgn0259483	Mob4	CG3403	CG3403	64.0192	71.1761	135.492	YES	YES	YES
RNA001003	FBgn0002787	Mov34	CG3416	Mov34	41.2866	24.215	94.8403	NO	YES	NO
RNA005821	FBgn0052296	Mrtf	CG32296	Myocardin-related transcription factor	155.134	17.559	75.2964	YES	YES	YES
RNA012315	FBgn0028708	Mst85C	CG11993	Mst85C	61.4899	124.447	89.1702	YES	YES	YES
RNA004882	FBgn0013576	mtd	CG32464	mustard	153.594	219.046	120.085	NO	YES	NO
RNA001179	FBgn0040305	MTF-1	CG3743	Metal response element-binding Transcription Factor-1	13.5397	0.675676	25.8219	NO	NO	NO
RNA004245	FBgn0002914	Myb	CG9045	Myb oncogene-like	137.721	96.0164	115.314	YES	YES	YES
RNA000586	FBgn0015519	nAcRalpha-7E	CG2302	nicotinic Acetylcholine Receptor alpha 7E	167.713	106.922	72.9725	YES	YES	YES
RNA006513	FBgn0261617	nej	CG15319	nejire	189.167	30.9232	102.107	YES	YES	YES
RNA000719	FBgn0053554	Nipped-A	CG33554	Nipped-A	172.865	-	-	-	-	YES
RNA000723	FBgn0027548	nito	CG2910	spenito	162.024	63.7525	75.0448	YES	YES	YES
RNA003936	FBgn0024321	NK7.1	CG8524	NK7.1	206.537	37.7911	97.9065	YES	YES	YES
RNA003572	FBgn0011817	nmo	CG7892	nemo	67.0564	115.579	78.7703	YES	NO	NO
RNA003303	FBgn0020392	Nmt	CG7436	N-myristoyl transferase	135.748	163.737	92.4191	NO	YES	NO
RNA002896	FBgn0027868	Nup107	CG6743	Nucleoporin 107	68.0773	124.029	110.706	YES	YES	YES
RNA001571	FBgn0061200	Nup153	CG4453	Nucleoporin 153	59.0365	102.226	90.8937	YES	YES	YES
RNA004881	FBgn0039120	Nup98-96	CG10198	Nucleoporin 98-96	61.585	91.8498	102.159	YES	YES	YES
RNA009677	FBgn0026390	Or33c	CG5006	Odorant receptor 33c	153.573	44.3044	75.2323	YES	YES	YES
RNA011471	FBgn0036019	Or67b	CG14176	Odorant receptor 67b	68.4992	61.8351	97.7838	NO	YES	NO
RNA005390	FBgn0021767	org-1	CG11202	optomotor-blind-related-gene-1	157.264	64.9032	87.3955	YES	YES	YES
RNA000095	FBgn0011692	pav	CG1258	pavarotti	158.689	-	-	-	-	YES
RNA003703	FBgn0003041	pbl	CG8114	pebble	156.796	173.593	126.432	NO	NO	NO
RNA000692	FBgn0003079	phl	CG2845	pole hole	11.403	103.251	80.5526	YES	YES	YES
RNA001470	FBgn0016696	Pitslre	CG4268	Pitslre	65.9521	87.4389	76.6744	YES	NO	NO
RNA000464	FBgn0020621	Pkn	CG2049	Protein kinase related to protein kinase N	64.0775	109.296	134.507	YES	YES	YES
RNA005879	FBgn0003124	polo	CG12306	polo	68.7806	61.118	105.765	NO	YES	NO
RNA002266	FBgn0004103	Pp1-87B	CG5650	Protein phosphatase 1 at 87B	42.9795	99.1499	74.768	YES	YES	YES
RNA007146	FBgn0263121	Prosalpha1	CG18495	Proteasome alpha1 subunit	62.7288	75.5265	107.22	YES	YES	YES
RNA000213	FBgn0023175	Prosalpha7	CG1519	Proteasome alpha7 subunit	68.6921	58.9253	107.803	NO	YES	NO
RNA000961	FBgn0023174	Prosbeta2	CG3329	Proteasome beta2 subunit	39.4935	19.2323	70.8449	NO	YES	NO
RNA005707	FBgn0026380	Prosbeta3	CG11981	Proteasome beta3 subunit	66.4216	18.9913	114.09	NO	YES	NO
RNA007393	FBgn0031443	Prosbeta4R2	CG17302	Proteasome beta4R2 subunit	130.179	109.737	113.81	YES	YES	YES
RNA002191	FBgn0261119	Prp19	CG5519	Prp19	56.3694	111.177	82.8912	YES	YES	YES
RNA002970	FBgn0036487	Prp31	CG6876	CG6876	47.0715	98.8987	98.9795	YES	YES	YES
RNA003677	FBgn0050342	Prp38	CG30342	pre-mRNA processing factor 38	69.388	91.0967	79.1335	YES	NO	NO
RNA004147	FBgn0033688	Prp8	CG8877	pre-mRNA processing factor 8	39.0758	98.9808	109.723	YES	YES	YES
RNA012328	FBgn0261552	ps	CG42670	pasilla	63.3258	85.9469	99.9967	YES	YES	YES
RNA012327	FBgn0261552	ps	CG42670	pasilla	68.7653	49.2613	72.377	NO	NO	NO
RNA002113	FBgn0038948	PSR	CG5383	phosphatidylserine receptor	62.2282	113.274	95.9101	YES	YES	YES
RNA004097	FBgn0052133	ptip	CG32133	CG32133	175.282	22.5615	116.178	YES	YES	YES
RNA000148	FBgn0020255	ran	CG1404	ran	40.93	15.154	144.463	NO	YES	NO
RNA000350	FBgn0003204	ras	CG1799	raspberry	134.907	42.9681	95.1879	YES	YES	YES
RNA003289	FBgn0015799	Rbf	CG7413	Retinoblastoma-family protein	70.3572	62.3802	69.5708	NO	NO	NO
RNA003767	FBgn0033897	Rcd1	CG8233	Reduction in Cnn dots 1	52.5241	112.295	80.9924	YES	YES	YES
RNA000060	FBgn0263832	Rcd5	CG1135	Reduction in Cnn dots 5	62.4023	113.195	109.507	YES	YES	YES
RNA004638	FBgn0040075	rept	CG9750	reptin	136.621	166.869	95.1689	NO	YES	NO
RNA004446	FBgn0015778	rin	CG9412	rasputin	186.054	45.1026	99.9223	YES	YES	YES
RNA005956	FBgn0003256	rl	CG12559	rolled	9.09078	122.203	90.4448	YES	YES	YES
RNA006657	FBgn0037707	RnpS1	CG16788	RNA-binding protein S1	62.9711	118.412	87.8498	YES	YES	YES
RNA006713	FBgn0025638	Roc1a	CG16982	Roc1a	141.971	-	-	-	-	YES
RNA000190	FBgn0037351	RpL13A	CG1475	Ribosomal protein L13A	69.3679	84.5566	103.819	YES	YES	YES
RNA004369	FBgn0032518	RpL24	CG9282	Ribosomal protein L24	144.501	74.4456	95.0635	YES	YES	YES
RNA000952	FBgn0014026	RpL7A	CG3314	Ribosomal protein L7A	72.9596	90.4691	72.3464	YES	NO	NO
RNA003484	FBgn0028695	Rpn1	CG7762	Rpn1	71.7519	76.449	121.646	YES	YES	YES
RNA007067	FBgn0028694	Rpn11	CG18174	Rpn11	45.0014	34.1261	127.056	NO	YES	NO
RNA001407	FBgn0028693	Rpn12	CG4157	Rpn12	55.5574	41.5928	97.8434	NO	YES	NO
RNA005051	FBgn0261396	Rpn3	CG42641	Regulatory particle non-ATPase 3	58.8935	46.0505	127.081	NO	YES	NO
RNA001576	FBgn0010412	RpS19a	CG4464	Ribosomal protein S19a	61.7002	131.331	99.8955	YES	YES	YES
RNA003926	FBgn0261599	RpS29	CG8495	Ribosomal protein S29	69.5789	176.451	109.907	YES	YES	YES
RNA002920	FBgn0002622	RpS3	CG6779	Ribosomal protein S3	69.0435	86.7415	127.604	YES	YES	YES
RNA000536	FBgn0017545	RpS3A	CG2168	Ribosomal protein S3A	72.8419	106.126	132.511	YES	YES	YES
RNA000389	FBgn0039757	RpS7	CG1883	Ribosomal protein S7	72.9129	113.845	84.2423	YES	NO	NO
RNA003515	FBgn0039713	RpS8	CG7808	Ribosomal protein S8	65.2336	116.198	132.708	YES	YES	YES
RNA002064	FBgn0015282	Rpt2	CG5289	Regulatory particle triple-A ATPase 2	69.1511	59.8226	129.615	NO	YES	NO
RNA015236	FBgn0003339	Scr	CG1030	Sex combs reduced	140.914	106.767	83.3354	YES	YES	YES
RNA000490	FBgn0261385	scra	CG2092	scraps	193.511	-	-	-	-	YES
RNA000055	FBgn0004880	scrt	CG1130	scratch	183.407	50.4591	148.381	YES	NO	NO
RNA006857	FBgn0040022	Set1	CG40351	CG40351	145.438	285.347	125.53	NO	NO	NO
RNA005899	FBgn0003380	Sh	CG12348	Shaker	194.127	45.1824	116.382	YES	YES	YES
RNA007263	FBgn0004666	sim	CG7771	single-minded	64.9842	45.5563	77.0608	NO	NO	NO
RNA006057	FBgn0061197	SIP2	CG13164	Syntaxin Interacting Protein 2	166.6	87.9146	84.2735	YES	YES	YES
RNA004733	FBgn0003415	skd	CG9936	skuld	143.894	115.594	101.702	YES	YES	YES
RNA000160	FBgn0039626	Slu7	CG1420	Slu7	72.9769	95.8808	110.556	YES	YES	YES
RNA002093	FBgn0262601	SmB	CG5352	Small ribonucleoprotein particle protein SmB	40.2347	65.577	89.3903	YES	YES	YES
RNA000092	FBgn0261789	SmD2	CG1249	Small ribonucleoprotein particle protein SmD2	41.3034	65.6834	93.7755	YES	YES	YES
RNA003882	FBgn0023167	SmD3	CG8427	Small ribonucleoprotein particle protein SmD3	51.6445	78.3994	83.0387	YES	YES	YES
RNA006661	FBgn0000426	SmF	CG16792	Small ribonucleoprotein particle protein SmF	53.2755	75.5383	96.0943	YES	YES	YES
RNA003280	FBgn0036934	sNPF-R	CG7395	short neuropeptide F receptor	67.0934	112.733	91.352	YES	YES	YES
RNA008070	FBgn0010905	Spn	CG16757	Spinophilin	65.1461	86.374	100.634	YES	YES	YES
RNA004237	FBgn0082585	sprt	CG30023	sprite	150.07	48.5081	90.6788	YES	YES	YES
RNA007280	FBgn0015818	Spx	CG3780	Spliceosomal protein on the X	32.8641	118.631	115.88	YES	YES	YES
RNA001312	FBgn0003507	srp	CG3992	serpent	186.893	14.8967	101.598	YES	YES	YES
RNA001572	FBgn0015298	Srp19	CG4457	Signal recognition particle protein 19	60.5623	150.058	113.024	YES	YES	YES
RNA001783	FBgn0010278	Ssrp	CG4817	Structure specific recognition protein	162.162	-	-	-	-	YES
RNA000144	FBgn0003525	stg	CG1395	string	179.8	411.083	134.678	NO	NO	NO
RNA005069	FBgn0002466	sti	CG10522	sticky	173.356	261.535	150.171	NO	NO	NO
RNA004062	FBgn0086784	stmA	CG8739	stambha A	72.2514	120.242	81.6384	YES	NO	NO
RNA000411	FBgn0014388	sty	CG1921	sprouty	163.087	68.1487	67.3209	YES	YES	YES
RNA002126	FBgn0038504	Sur-8	CG5407	Sur-8	68.184	114.029	98.172	YES	YES	YES
RNA008568	FBgn0039212	Syx18	CG13626	Syntaxin 18	143.881	113.611	81.5221	YES	YES	YES
RNA006915	FBgn0010355	Taf1	CG17603	TBP-associated factor 1	149.137	245.289	110.651	NO	YES	NO
RNA002870	FBgn0011836	Taf2	CG6711	TBP-associated factor 2	162.448	181.009	124.735	NO	YES	NO
RNA003453	FBgn0010356	Taf5	CG7704	TBP-associated factor 5	163.368	267.482	109.496	NO	YES	NO
RNA004410	FBgn0010417	Taf6	CG32211	TBP-associated factor 6	155.786	301.886	110.918	NO	YES	NO
RNA003129	FBgn0022724	Taf8	CG7128	TBP-associated factor 8	153.44	172.866	108.031	NO	YES	NO
RNA004988	FBgn0028684	Tbp-1	CG10370	Tat-binding protein-1	71.8176	25.8614	128.909	NO	YES	NO
RNA008782	FBgn0030480	Tim9a	CG1660	Tim9a	62.5377	128.637	98.0999	YES	YES	YES
RNA008454	FBgn0003721	Tm1	CG4898	Tropomyosin 1	48.576	-	-	-	-	YES
RNA004085	FBgn0033378	tsu	CG8781	tsunagi	44.1102	190.135	101.413	YES	YES	YES
RNA006096	FBgn0086356	tum	CG13345	tumbleweed	158.518	166.808	135.866	NO	NO	NO
RNA006649	FBgn0038541	TyrRII	CG16766	Tyramine receptor II	70.1754	105.9	84.7231	YES	YES	YES
RNA001083	FBgn0017457	U2af38	CG3582	U2 small nuclear riboprotein auxiliary factor 38	64.3386	107.194	86.5453	YES	YES	YES
RNA004762	FBgn0005411	U2af50	CG9998	U2 small nuclear riboprotein auxiliary factor 50	51.5477	102.57	80.0139	YES	YES	YES
RNA002645	FBgn0036733	U4-U6-60K	CG6322	U4-U6 small nuclear riboprotein factor 60K	54.0037	112.103	82.9276	YES	YES	YES
RNA002170	FBgn0016756	Ubp64E	CG5486	Ubiquitin-specific protease 64E	55.5446	134.247	85.1389	YES	YES	YES
RNA002599	FBgn0036136	Ufd1-like	CG6233	Ubiquitin fusion-degradation 1-like	148.581	171.439	112.858	NO	YES	NO
RNA005056	FBgn0003984	vn	CG10491	vein	138.308	67.7214	91.6988	YES	YES	YES
RNA002949	FBgn0027605	Vps4	CG6842	Vacuolar protein sorting 4	67.2661	18.8363	102.95	NO	YES	NO
RNA004780	FBgn0086680	vvl	CG10037	ventral veins lacking	202.879	43.287	104.506	YES	YES	YES
RNA007231	FBgn0004655	wapl	CG3707	wings apart-like	127.186	67.3047	80.2525	YES	YES	YES
RNA003154	FBgn0037098	Wnk	CG7177	CG7177	130.886	95.1719	85.4018	YES	YES	YES
RNA005755	FBgn0011739	wts	CG12072	warts	143.252	44.3769	84.0111	YES	YES	YES
RNA003773	FBgn0083919	Zasp52	CG30084	Z band alternatively spliced PDZ-motif protein 52	133.155	93.8547	87.851	YES	YES	YES
RNA001029	FBgn0015000	βggt-I	CG3469	beta subunit of type I geranylgeranyl transferase	32.3771	106.133	84.8014	YES	YES	YES
