# Supplementary material for: A Functional Screen Reveals an Extensive Layer of Transcriptional and Splicing Control Underlying RAS/MAPK Signaling in Drosophila
Source: PLoS Biol. 2014 Mar 18;12(3):e1001809. doi: 10.1371/journal.pbio.1001809 (PMC3958334; doi:10.1371/journal.pbio.1001809)
Supplement: Table S3 — Epistasis screen results and calculated Pearson correlations (MS Excel file). Results from the secondary screens used in the epistasis analysis are shown (screens number 1–6). Values shown are log10 transformed normalized pMAPK signals. Calculated Pearson uncentered correlation (r) are shown for the three epistasis profiles (RAS−RAF = [1 0 0 0 0 0], RAF−MEK = [1 1 1 1 0 0], MEK−MAPK = [1 1 1 1 1 1]). The final epistasis interval is also shown as well as the confidence score for the epistasis result. Candidates that were not positioned are marked with “?” while those with ambiguous positioning (confidence score <0.2) results are marked with “(A).” (XLSX) [file pbio.1001809.s014.xlsx]

## Sheet: Table S3
FBgn	Ann Symbol	Symbol	Probe	1. RAS1V12	2. RAFED	3. RAFCT	4.RAFEDCT	5.MEKEE	6. MEKEE + PTP-ER dsRNA	RAS1-RAF Pearson correlation	RAF-MEK Pearson correlation	MEK-MAPK Pearson correlation	Epistasis	Epistasis Confidence
FBgn0032518	CG9282	RpL24	RNATH0433	0.0802474	0.0109165	-0.124595	-0.164167	-0.0115862	-0.105816	0.478315	-0.0521269	-0.298616	?	#N/A
FBgn0262739	CG6671	AGO1	RNATH0224	0.0762945	0.121448	0.0689265	0.0579566	0.040368	0.0669534	0.585629	0.863389	0.962397	MEK-MAPK	0.237889
FBgn0086361	CG1906	alph	RNATH0221	0.146592	0.0508359	0.0571694	0.0418284	0.188878	0.0903079	0.72088	0.683409	0.907686	MEK-MAPK	0.205542
FBgn0041188	CG5166	Atx2	RNATH0227	0.205887	0.10193	0.204247	0.13769	0.255381	0.181606	0.621325	0.755065	0.975771	MEK-MAPK	0.287576
FBgn0004856	CG8264	Bx42	RNATH0234	-0.156718	-0.1718	-0.419219	-0.46204	-0.258467	-0.313133	-0.312328	-0.71551	-0.923542	MEK-MAPK	0.409623
FBgn0263979	CG4236	Caf1	RNATH0236	0.0623277	0.0943692	0.0874591	0.0484865	0.185565	0.0489809	0.408637	0.644862	0.884268	MEK-MAPK	0.357519
FBgn0015615	CG9802	Cap	RNATH0238	0.115043	0.0462044	0.0838544	-0.00580712	0.218547	0.0620183	0.616812	0.593173	0.837815	MEK-MAPK	0.232822
FBgn0031883	CG11266	Caper	RNATH0251	-0.0613217	-0.0253689	-0.110067	-0.113811	-0.0287283	-0.0605497	-0.499856	-0.832329	-0.914633	MEK-MAPK	0.248541
FBgn0037093	CG7597	Cdk12	RNATH0325	-0.120618	-0.207698	-0.350835	-0.186698	-0.246006	-0.261209	-0.314345	-0.680047	-0.940658	MEK-MAPK	0.443462
FBgn0036277	CG10418	CG10418	RNATH0245	-0.0578227	-0.098673	-0.212567	-0.167891	-0.243908	-0.141058	-0.228312	-0.607351	-0.895619	MEK-MAPK	0.477787
FBgn0036314	CG10754	CG10754	RNATH0247	-0.184977	-0.0877362	-0.218567	-0.225888	-0.113825	-0.227113	-0.561775	-0.778192	-0.967401	MEK-MAPK	0.297417
FBgn0035692	CG13298	CG13298	RNATH0261	-0.112329	-0.103744	-0.168731	-0.23798	-0.102944	-0.107739	-0.475337	-0.845246	-0.949458	MEK-MAPK	0.289166
FBgn0033185	CG1603	CG1603	RNATH0275	-0.118145	-0.169761	-0.244567	-0.264672	-0.318441	-0.222985	-0.322986	-0.66591	-0.945886	MEK-MAPK	0.451438
FBgn0040394	CG16903	CG16903	RNATH0278	-0.0619217	-5.7108e-05	-0.093125	-0.0698153	-0.101324	-0.119339	-0.424614	-0.563697	-0.908952	MEK-MAPK	0.414796
FBgn0067622	CG33677	CG17768; LSm-4	RNATH0514	-0.117979	-0.0913725	-0.178219	-0.137792	-0.157951	-0.109418	-0.528061	-0.803177	-0.980351	MEK-MAPK	0.314733
FBgn0032600	CG17912	CG17912	RNATH0283	-0.0741604	-0.0922124	-0.156739	-0.160162	-0.127064	-0.112965	-0.375704	-0.754183	-0.959946	MEK-MAPK	0.395003
FBgn0051224	CG31224	CG31224	RNATH0296	-0.100885	-0.0612221	-0.118426	-0.111795	-0.185628	-0.0865767	-0.526247	-0.730443	-0.95658	MEK-MAPK	0.328234
FBgn0029887	CG3198	CG3198	RNATH0299	-0.157989	-0.137194	-0.258132	-0.168775	-0.205919	-0.166906	-0.510848	-0.791144	-0.981829	MEK-MAPK	0.330833
FBgn0039566	CG4849	CG4849	RNATH0309	-0.154005	-0.111967	-0.335642	-0.263175	-0.101042	-0.255294	-0.418548	-0.751271	-0.933311	MEK-MAPK	0.348402
FBgn0038768	CG4936	CG4936	RNATH0310	0.15084	0.0920316	0.100711	0.068588	0.579716	0.0118571	0.399386	0.445499	0.671232	MEK-MAPK	0.248789
FBgn0032388	CG6686	CG6686	RNATH0315	-0.192638	-0.169014	-0.341513	-0.330567	-0.178165	-0.238245	-0.466729	-0.810348	-0.966895	MEK-MAPK	0.328356
FBgn0035136	CG6905	CG6905	RNATH0320	-0.125017	-0.13015	-0.36384	-0.383391	-0.0969435	-0.261143	-0.309658	-0.731191	-0.892193	MEK-MAPK	0.371768
FBgn0036734	CG7564	CG7564	RNATH0324	0.109433	0.0385675	0.113067	0.0682326	0.221406	0.0771205	0.557073	0.657717	0.905035	MEK-MAPK	0.29764
FBgn0010315	CG9096	CycD	RNATH0346	0.220342	0.250281	0.312242	0.256835	0.40815	0.232066	0.474816	0.751911	0.975679	MEK-MAPK	0.362316
FBgn0039710	CG18041	dgt1	RNATH0284	-0.145537	-0.0942666	-0.250124	-0.187597	-0.039345	-0.230742	-0.477906	-0.749683	-0.928616	MEK-MAPK	0.314821
FBgn0031601	CG3058	Dim1	RNATH0294	-0.0940746	-0.017222	-0.154061	-0.162742	-0.084767	-0.196178	-0.405806	-0.626566	-0.907679	MEK-MAPK	0.391493
FBgn0011763	CG4654	Dp	RNATH0351	0.246037	0.220321	0.257766	0.214606	0.333055	0.307718	0.531463	0.728478	0.989096	MEK-MAPK	0.359126
FBgn0026722	CG8730	drosha	RNATH0352	0.0796941	0.0566355	0.116741	0.11425	0.177982	0.045021	0.474364	0.738959	0.910385	MEK-MAPK	0.303724
FBgn0037573	CG7483	eIF4AIII	RNATH0509	-0.172496	-0.16531	-0.428945	-0.579971	-0.215504	-0.165082	-0.347809	-0.803994	-0.868202	MEK-MAPK	0.2923
FBgn0037255	CG1078	Fip1	RNATH0248	-0.221217	-0.136975	-0.417131	-0.405773	-0.344029	-0.280916	-0.433729	-0.750281	-0.954408	MEK-MAPK	0.362403
FBgn0037657	CG11990	hyx	RNATH0381	0.144218	0.0626626	0.14101	0.046753	0.471127	0.0664427	0.44214	0.4936	0.759396	MEK-MAPK	0.291526
FBgn0036828	CG6841	inx6	RNATH0318	-0.0885136	-0.0434995	-0.146213	-0.157187	-0.0642702	-0.10064	-0.495143	-0.807509	-0.94521	MEK-MAPK	0.293884
FBgn0263599	CG5931	l(3)72Ab	RNATH0312	-0.18303	-0.11594	-0.321501	-0.290191	-0.215129	-0.261865	-0.455238	-0.748472	-0.964792	MEK-MAPK	0.362937
FBgn0002736	CG9401	mago	RNATH0185	-0.164523	-0.279534	-0.442304	-0.357833	-0.181654	-0.18329	-0.373142	-0.841022	-0.925986	MEK-MAPK	0.318904
FBgn0003256	CG12559	mapk	RNATH0025	-1.02474	-0.886527	-1.44802	-1.443	-1.2631	-1.35168	-0.485505	-0.765151	-0.986404	MEK-MAPK	0.361076
FBgn0038016	CG10042	MBD-R2	RNATH0400	-0.156509	-0.111641	-0.265953	-0.257278	-0.114556	-0.255251	-0.447901	-0.744957	-0.95251	MEK-MAPK	0.356081
FBgn0010269	CG15793	mek	RNATH0024	-1.06039	-0.57754	-1.45779	-0.960813	-1.42023	-1.33235	-0.523211	-0.718413	-0.974477	MEK-MAPK	0.353665
FBgn0035294	CG1017	Mfap1	RNATH0242	-0.16192	-0.120066	-0.291319	-0.236994	-0.095825	-0.15326	-0.520555	-0.8594	-0.95063	MEK-MAPK	0.260652
FBgn0261617	CG15319	nej	RNATH0516	0.126196	0.0589879	0.188853	0.211503	0.233636	0.126273	0.468003	0.732445	0.945031	MEK-MAPK	0.344807
FBgn0053554	CG33554	Nipped-A	RNATH0412	0.172884	0.0795369	0.187101	0.189722	0.436344	0.102562	0.486769	0.647057	0.875906	MEK-MAPK	0.308993
FBgn0263121	CG18495	Prosα6	RNATH0425	-0.0465824	-0.0472406	-0.128407	-0.176871	-0.0874145	-0.109428	-0.271823	-0.67706	-0.896762	MEK-MAPK	0.42232
FBgn0261119	CG5519	Prp19	RNATH0360	-0.111611	-0.02817	-0.141088	-0.175909	-0.0967613	-0.202009	-0.455659	-0.654344	-0.927727	MEK-MAPK	0.372726
FBgn0036487	CG6876	Prp31	RNATH0319	-0.13357	-0.062858	-0.166376	-0.147686	-0.077712	-0.120379	-0.613965	-0.842504	-0.969625	MEK-MAPK	0.241391
FBgn0033688	CG8877	Prp8	RNATH0426	-0.175375	-0.126927	-0.338356	-0.293974	-0.110188	-0.210296	-0.474462	-0.819654	-0.9456	MEK-MAPK	0.298542
FBgn0016641	CG9856	PTP-ER	RNATH0048	0.181493	0.0514881	0.0844704	0.0283368	0.686106	0.0713859	0.409136	0.3766	0.667091	MEK-MAPK	0.274223
FBgn0017545	CG2168	RpS3A	RNATH0438	-0.051975	-0.08809	-0.137666	-0.177838	0.0211842	-0.191924	-0.240117	-0.609266	-0.819905	MEK-MAPK	0.395214
FBgn0038464	CG16941	SF3a120	RNATH0279	-0.169239	-0.144184	-0.43206	-0.314079	-0.213671	-0.357579	-0.352017	-0.685404	-0.931437	MEK-MAPK	0.412726
FBgn0262601	CG5352	SmB	RNATH0445	-0.0468999	-0.037415	-0.134012	-0.252299	-0.0555591	-0.0649471	-0.255435	-0.724567	-0.785991	MEK-MAPK	0.29599
FBgn0261789	CG1249	SmD2	RNATH0259	-0.168525	-0.14786	-0.316327	-0.417925	-0.245478	-0.385453	-0.339503	-0.658925	-0.932065	MEK-MAPK	0.432851
FBgn0023167	CG8427	SmD3	RNATH0446	-0.0860167	-0.0495195	-0.147432	-0.120339	-0.272458	-0.0781578	-0.388165	-0.61196	-0.872038	MEK-MAPK	0.371975
FBgn0000426	CG16792	SmF	RNATH0348	-0.055893	-0.050808	-0.315592	-0.348271	-0.10854	-0.194507	-0.171059	-0.636492	-0.812746	MEK-MAPK	0.408971
FBgn0015818	CG3780	Spx	RNATH0450	-0.187105	-0.15029	-0.457402	-0.435116	-0.225033	-0.308649	-0.369961	-0.747606	-0.930951	MEK-MAPK	0.372167
FBgn0010278	CG4817	Ssrp	RNATH0454	0.144113	0.044867	0.276039	0.145648	0.366332	0.139153	0.431483	0.634356	0.889395	MEK-MAPK	0.356476
FBgn0033378	CG8781	tsu	RNATH0460	-0.057459	-0.0761255	-0.175414	-0.094016	-0.124376	0.000726771	-0.374081	-0.794776	-0.802944	MEK-MAPK	0.218516
FBgn0005411	CG9998	U2af50	RNATH0463	-0.151856	-0.143113	-0.376953	-0.305913	-0.172228	-0.139441	-0.419088	-0.833627	-0.920248	MEK-MAPK	0.29389
FBgn0036733	CG6322	U4-U6-60K	RNATH0314	-0.0761238	-0.00223096	-0.0989042	-0.1085	-0.0253487	-0.0807164	-0.574803	-0.779549	-0.907925	MEK-MAPK	0.230749
FBgn0016756	CG5486	Ubp64E	RNATH0464	-0.167567	-0.155174	-0.222354	-0.212702	-0.228846	-0.210527	-0.494837	-0.760729	-0.990483	MEK-MAPK	0.3627
FBgn0032690	CG10333	CG10333	RNATH0243	-0.162029	-0.0575934	-0.114777	-0.137672	0.0172741	-0.155119	-0.695917	-0.805957	-0.900218	MEK-MAPK (A)	0.149281
FBgn0033400	CG2063	CG2063	RNATH0285	-0.0817719	0.0429151	-0.106692	-0.0970602	-0.020099	-0.0358221	-0.662706	-0.775837	-0.776558	MEK-MAPK (A)	0.0572865
FBgn0004926	CG4153	eIF-2β	RNATH0508	-0.229885	-0.116751	-0.270018	-0.228639	0.0334016	-0.186642	-0.65624	-0.878107	-0.903694	MEK-MAPK (A)	0.136521
FBgn0028343	CG8465	l(1)G0222	RNATH0388	-0.110851	-0.0601707	-0.0529111	-0.138676	0.0407139	-0.131851	-0.610394	-0.758365	-0.855506	MEK-MAPK (A)	0.171126
FBgn0027548	CG2910	nito	RNATH0413	0.183919	0.084868	0.101218	-0.0171435	0.32935	0.0573321	0.658162	0.607889	0.802128	MEK-MAPK (A)	0.169103
FBgn0061200	CG4453	Nup153	RNATH0417	-0.0850655	-0.0100397	-0.0994267	-0.167908	0.0781146	-0.129443	-0.46709	-0.689269	-0.753812	MEK-MAPK (A)	0.175633
FBgn0011692	CG1258	pav	RNATH0421	0.306027	0.152595	0.23513	0.248042	0.237725	0.0832474	0.756119	0.904906	0.931059	MEK-MAPK (A)	0.100546
FBgn0033897	CG8233	Rcd1	RNATH0329	-0.174355	-0.117286	-0.202952	-0.208739	-0.0691623	-0.125495	-0.635247	-0.903452	-0.962149	MEK-MAPK (A)	0.192799
FBgn0263832	CG1135	Rcd5	RNATH0252	-0.135089	-0.0814458	-0.155671	-0.17529	0.0236594	-0.119937	-0.61305	-0.87462	-0.902957	MEK-MAPK (A)	0.159122
FBgn0002622	CG6779	RpS3	RNATH0437	-0.0628669	-0.0589343	-0.116742	-0.169965	0.117342	-0.127683	-0.33729	-0.675589	-0.694129	MEK-MAPK (A)	0.187689
FBgn0261385	CG2092	scra	RNATH0441	0.315283	0.150408	0.27776	0.226317	0.205199	0.11739	0.758109	0.906997	0.944161	MEK-MAPK (A)	0.111608
FBgn0003415	CG9936	skd	RNATH0444	0.110177	0.0234191	0.0806982	0.103505	0.11779	0.0232897	0.725697	0.835476	0.890517	MEK-MAPK (A)	0.109931
FBgn0037098	CG7177	Wnk	RNATH0321	0.0903648	0.0139546	0.085682	0.0685268	0.0766502	0.0215148	0.750176	0.859502	0.892987	MEK-MAPK (A)	0.0881481
FBgn0082598	CG8580	akirin	RNATH0489	-0.0511392	-0.0153205	-0.0893584	-0.0626798	0.0373265	-0.0257012	-0.587789	-0.869027	-0.740693	RAF-MEK	0.204786
FBgn0011573	CG12019	Cdc37	RNATH0240	-0.0824961	-0.264873	-0.91137	-0.246573	-0.00308139	-0.0358704	-0.144004	-0.687228	-0.586255	RAF-MEK	0.322099
FBgn0037621	CG9797	CG9797	RNATH0335	-0.108705	-0.0498099	-0.138649	-0.1464	0.0456787	0.0127803	-0.661553	-0.94812	-0.690701	RAF-MEK	0.271993
FBgn0020640	CG10529	Lcp65Ae	RNATH0390	0.0531819	0.0227719	0.0679568	-0.0227245	-0.0787777	-0.0704044	0.529551	0.534053	0.0152604	RAF-MEK	0.261647
FBgn0002914	CG9045	Myb	RNATH0409	0.15508	0.0935033	0.210348	0.0295743	-0.111535	-0.098764	0.675835	0.820377	0.410627	RAF-MEK	0.277146
FBgn0025638	CG16982	Roc1a	RNATH0431	0.113365	0.178017	0.100094	0.129702	-0.0328941	-0.0610296	0.604188	0.939517	0.608181	RAF-MEK	0.333332
FBgn0261599	CG8495	RpS29	RNATH0436	-0.0683896	-0.0460983	-0.112739	-0.154725	0.177749	-0.0617703	-0.390464	-0.698066	-0.510406	RAF-MEK	0.247631
FBgn0039713	CG7808	RpS8	RNATH0439	-0.0635597	-0.074881	-0.114518	-0.175522	0.14851	-0.0718589	-0.359009	-0.73969	-0.598746	RAF-MEK	0.260813
FBgn0039654	CG14514	Brd8	RNATH0232	-0.163785	-0.0936167	-0.141324	-0.197149	0.0705419	-0.0827071	-0.694733	-0.923247	-0.831275	RAF-MEK (A)	0.160244
FBgn0035162	CG13900	CG13900	RNATH0265	-0.114711	-0.0154795	-0.158236	-0.111296	0.0703846	-0.0746624	-0.650662	-0.841133	-0.772954	RAF-MEK (A)	0.129325
FBgn0027504	CG8878	CG8878	RNATH0331	-0.14934	-0.13351	-0.0682462	-0.250739	-0.0397132	-0.0505523	-0.648796	-0.922121	-0.870644	RAF-MEK (A)	0.1624
FBgn0250732	CG33546	gfzf	RNATH0361	-0.250944	-0.140846	-0.108444	-0.195474	0.184181	-0.095983	-0.7793	-0.876602	-0.720395	RAF-MEK (A)	0.126754
FBgn0037707	CG16788	RnpS1	RNATH0430	-0.148496	-0.0740471	-0.155796	-0.186378	0.0592523	-0.0611624	-0.683416	-0.93475	-0.819084	RAF-MEK (A)	0.1835
FBgn0020238	CG31196	14-3-3ε	RNATH0478	-0.132674	-0.00242171	0.0194877	0.00659105	0.190593	-0.102435	-0.691148	-0.459668	-0.38963	RAS1-RAF	0.266499
FBgn0004907	CG17870	14-3-3ζ	RNATH0031	-0.156602	0.0314282	-0.0596278	0.0123204	0.0084598	-0.067693	-0.916947	-0.670295	-0.69032	RAS1-RAF	0.23664
FBgn0044323	CG7392	Cka	RNATH0184	-0.199176	0.103566	0.126885	0.064248	0.046415	0.00964319	-0.88397	-0.316782	-0.202535	RAS1-RAF	0.624311
FBgn0021818	CG6556	cnk	RNATH0128	-0.548745	-0.0089605	0.0378233	0.00247642	0.1097	0.0211748	-0.992098	-0.688164	-0.50898	RAS1-RAF	0.393526
FBgn0031871	CG10158	Fgop2	RNATH0241	-0.126392	0.0782812	0.0857445	0.0454333	0.0921723	0.00619685	-0.815621	-0.258141	-0.0809106	RAS1-RAF	0.646095
FBgn0031633	CG2976	Fnta	RNATH0286	-0.139466	0.0160246	0.0340661	-0.0201957	0.115372	-0.0656041	-0.843079	-0.553551	-0.470396	RAS1-RAF	0.331105
FBgn0263782	CG10367	Hmgcr	RNATH0378	-0.332856	-0.0431765	-0.0244372	-0.017601	-0.0592537	-0.0577543	-0.981066	-0.752918	-0.713886	RAS1-RAF	0.247664
FBgn0050476	CG30476	hyp	RNATH0142	-0.20651	-0.00699354	0.0377064	-0.0264996	0.136751	0.0470451	-0.913727	-0.641708	-0.327387	RAS1-RAF	0.429179
FBgn0015402	CG2899	ksr	RNATH0129	-0.741096	-0.0405296	0.00876357	-0.0207069	0.0339739	-0.0184781	-0.998793	-0.722922	-0.591037	RAS1-RAF	0.341814
FBgn0037262	CG1057	MED31	RNATH0402	0.0543769	-0.0178031	-0.0151185	-0.0290054	-0.0838413	-0.0515335	0.626525	0.274843	-0.190041	RAS1-RAF	0.584124
FBgn0259483	CG3403	Mob4	RNATH0306	-0.0570145	0.0146689	0.0628188	0.000897086	0.0800037	0.0158651	-0.684423	-0.262174	0.0440688	RAS1-RAF	0.575371
FBgn0004103	CG5650	Pp1-87B	RNATH0182	-0.0839785	0.010708	0.0643619	0.0700466	0.0565531	-0.0516674	-0.737884	-0.221224	-0.259736	RAS1-RAF	0.497404
FBgn0003205	CG9375	Ras85D	RNATH0022	-0.291626	-0.0155267	0.0755003	-0.0102993	0.104893	0.0406559	-0.962347	-0.641845	-0.405811	RAS1-RAF	0.438519
FBgn0040011	CG17494	Slmap	RNATH0282	-0.10953	0.0435419	0.0750341	0.0171928	0.0780506	0.0252808	-0.838561	-0.347953	-0.0946066	RAS1-RAF	0.617281
FBgn0082585	CG30023	sprt	RNATH0449	0.0941955	0.00202557	0.00412911	-0.0184	-0.153341	-0.0830001	0.643559	0.435345	-0.0644274	RAS1-RAF	0.4581
FBgn0003507	CG3992	srp	RNATH0451	0.0653312	-0.00812357	-0.0156277	0.0275632	0.0898871	-0.0530269	0.681398	0.491192	0.368606	RAS1-RAF	0.251499
FBgn0035437	CG11526	Strip	RNATH0255	-0.273644	0.0742757	0.112212	0.0349114	0.00278136	-0.0592245	-0.946053	-0.488547	-0.475856	RAS1-RAF	0.463852
FBgn0038504	CG5407	Sur-8	RNATH0213	-0.120992	0.0185287	0.0489164	0.0283137	0.0880965	0.00235438	-0.891746	-0.464207	-0.247387	RAS1-RAF	0.535948
FBgn0015000	CG3469	βggt-I	RNATH0228	-0.190852	-0.0123363	0.0498236	0.0166249	0.069254	-0.0119713	-0.965315	-0.61807	-0.460547	RAS1-RAF	0.426007
FBgn0003079	CG2845	raf	RNATH0023	-0.601335	-0.154657	-0.201789	-0.156473	-0.177297	-0.112036	-0.938948	-0.852708	-0.816844	RAS1-RAF (A)	0.104171
FBgn0003204	CG1799	ras	RNATH0428	0.104831	-0.010776	0.143179	-0.0596315	-0.0423641	-0.00354181	0.747771	0.651105	0.463745	RAS1-RAF (A)	0.190347
