# Supplementary material for: A Functional Screen Reveals an Extensive Layer of Transcriptional and Splicing Control Underlying RAS/MAPK Signaling in Drosophila
Source: PLoS Biol. 2014 Mar 18;12(3):e1001809. doi: 10.1371/journal.pbio.1001809 (PMC3958334; doi:10.1371/journal.pbio.1001809)
Supplement: Table S4 — Specificity score results (MS Excel file). The data used to calculate the specificity score are presented in the following order: number of times this gene has been identified in previous Drosophila RNAi screens; result observed in the Western blot screen (NS, non-specific effect; MAPK or RAS, specific effect on this component; - no effect); and associated specificity score; specificity score derived from the total mRNA nuclear export screen; score associated with a decreased cell count; effect on pMet driven expression derived from the pMet-GFP screen; JNK specificity result derived from the two pJNK secondary assays; combined specificity score derived from all secondary screen results; final specificity score and specificity group (high, medium, low). Specificity score calculation is described in the Text S1. (XLSX) [file pbio.1001809.s015.xlsx]

## Sheet: specificity score
Symbol	Functional group	dsRNA ID	times scored as hit in DRSC screens	WB result	WB depletion strength	MAPK AKT score	WB score	Nuc Export score	cell count score	pMet promoter score	JNK score	epistasis score	Combined 2ry screen specificity score	Total specificity score	Specificity group
14-3-3ε	cell communication	RNATH0478	8	N		0	0		0	0	1	0	1	9	L
14-3-3ζ	cell communication	RNATH0031	1	NS	W	0	1		0	0	1	0	1	3	H
AGO1	RNAi	RNATH0224	5	N		0	0		0	0	0	0	0	5	H
akirin	other	RNATH0489	7	MAPK	S	1	-1	0	0	0	1	0	1	8	M
alph	cell communication	RNATH0221	3	N		0	0		0	1	1	0	2	5	H
Atx2	structure	RNATH0227	7	NS	M	0	1		0	2	0.5	0	2.5	10.5	L
Brd8	transcription	RNATH0232	1	MAPK	W	-1	-1	0	0	1	0	0	1	1	H
Bx42	mRNA processing	RNATH0234	10	PS	S	0	1	1	0	2	0	0	2	14	L
Caf1	transcription	RNATH0236	3	N		1	0		0	1	1	0	2	6	M
Cap	cell cycle	RNATH0238	0	N		1	0		0	1	1	0	2	3	H
Caper	mRNA processing	RNATH0251	2	MAPK	S	-1	-1	0	0	0	0	0	0	1	H
Cdc37	cell communication	RNATH0240	0	N		1	0		0	0	0.5	0	0.5	1.5	H
Cdk12	transport	RNATH0325	7	MAPK	S	1	-1	0	1	1	1	0	2	10	L
CG10333	mRNA processing	RNATH0243	1	PS	S	-1	1	1	1	0	0	0	0	3	H
CG10418	mRNA processing	RNATH0245	3	MAPK	S	0	-1	1	0	0	0	0	0	3	H
CG10754	mRNA processing	RNATH0247	1	MAPK	S	-1	-1	1	1	0	0	0	0	1	H
CG13298	cell cycle	RNATH0261	3	NS	M	0	1		1	0	0.5	0	0.5	5.5	M
CG13900	mRNA processing	RNATH0265	5	MAPK	S	-1	-1	1	0	0	0	0	0	4	H
CG1603	transcription	RNATH0275	0	MAPK	S	-1	-1	0	0	0	0	0	0	1	H
CG16903	mRNA processing	RNATH0278	3	MAPK	W	0	-1	1	1	0	0.5	0	0.5	4.5	H
CG17768/LSm-4	mRNA processing	RNATH0514	0	PS	W	0	1	1	0	0	0.5	0	0.5	2.5	H
CG17912	transcription	RNATH0283	1	MAPK	M	-1	-1	0	0	1	0	0	1	1	H
CG2063	transcription	RNATH0285	5	MAPK	S	0	-1	1	0	0	0.5	0	0.5	5.5	M
CG31224	transcription	RNATH0296	0	N		0	0		0	2	0.5	0	2.5	2.5	H
CG3198	mRNA processing	RNATH0299	0	MAPK	W	-1	-1	0	0	0	0	0	0	1	H
CG4849	mRNA processing	RNATH0309	4	MAPK	S	-1	-1	1	1	0	0	0	0	4	H
CG4936	transcription	RNATH0310	1	N		0	0		0	0	0	0	0	1	H
CG6686	mRNA processing	RNATH0315	3	MAPK	S	-1	-1	1	1	0	0	0	0	3	H
CG6905	mRNA processing	RNATH0320	4	MAPK	S	1	-1	1	1	2	0.5	0	2.5	8.5	L
CG7564	mRNA processing	RNATH0324	5	N		0	0	0	0	1	0.5	0	1.5	6.5	M
CG8878	other	RNATH0331	3	MAPK	M	-1	-1	0	0	1	0	0	1	2	H
CG9797	transcription	RNATH0335	2	N		0	0		0	0	0	0	0	2	H
Cka	cell communication	RNATH0184	5	RAS	W	0	-1		0	0	0.5	0	0.5	4.5	H
cnk	cell communication	RNATH0128	3	CNK	S	0	1		0	0	0	0	0	4	H
crn	mRNA processing	RNATH0525	10	?			1	1	0			0	0	12	L
CycD	cell cycle	RNATH0346	4	N		0	0		0	1	1	0	2	6	M
dgt1	cell cycle	RNATH0284	3	NS	W	0	1		0	1	1	0	2	6	M
Dim1	mRNA processing	RNATH0294	2	MAPK	W	0	-1	1	0	0	0	0	0	2	H
Dp	transcription	RNATH0351	9	NS	W	1	1		0	2	1	0	3	14	L
drosha	RNAi	RNATH0352	3	N		0	0		0	1	0	0	1	4	H
eIF-2β	translation	RNATH0508	7	NS	W	0	1		0	0	0	0	0	8	M
eIF4AIII	mRNA processing	RNATH0509	5	MAPK	S	-1	-1	0	0	0	0	0	0	3	H
Fgop2	cell communication	RNATH0241	1	N		0	0		0	0	0	0	0	1	H
Fip1	mRNA processing	RNATH0248	3	MAPK	S	-1	-1	0	0	0	0	0	0	1	H
Fnta	lipid metabolism	RNATH0286	0	RAS shift		0	-1		0	0	0.5	0	0.5	1	H
gfzf	transcription	RNATH0361	5	MAPK	M	-1	-1	0	0	0	0	0	0	3	H
Hmgcr	lipid metabolism	RNATH0378	9	RAS shift		0	-1		0	0	0.5	0	0.5	8.5	L
hyp	cell communication	RNATH0142	1	N		0	0		0	0	0	0	0	1	H
hyx	cell communication	RNATH0381	4	N		0	0		1	1	1	0	2	7	M
inx6	mRNA processing	RNATH0318	2	MAPK	M	-1	-1	1	0	0	0	0	0	1	H
ksr	cell communication	RNATH0129	3	N		0	0		0	0	0	0	0	3	H
l(1)G0222	other	RNATH0388	0	NS	S	1	1		0	2	1	0	3	5	H
l(3)72Ab	mRNA processing	RNATH0312	11	MAPK	S	-1	-1	1	1	0	0	0	0	11	L
Lcp65Ae	structure	RNATH0390	0	N		0	0		0	0	0.5	0	0.5	1	H
mago	mRNA processing	RNATH0185	1	MAPK	S	-1	-1	0	0	0	0	0	0	1	H
mapk	cell communication	RNATH0025	5	MAPK	S	-1	-1	0	0	0	0	0	0	3	H
MBD-R2	transcription	RNATH0400	4	NS	M	0	1		0	1	1	0	2	7	M
MED31	transcription	RNATH0402	4	N		0	0		0	0	1	0	1	5	H
mek	cell communication	RNATH0024	3	N		1	0		0	0	0	0	0	4	H
Mfap1	mRNA processing	RNATH0242	10	MAPK	S	-1	-1	1	0	0	0	0	0	9	L
Mob4	cell communication	RNATH0306	3	RAS	W	0	-1		0	0	0.5	0	0.5	2.5	H
Myb	transcription	RNATH0409	7	NS	W	1	1		1	0	1	0	1	11	L
nej	transcription	RNATH0516	12	NS	S	1	1		1	2	1	0	3	18	L
Nipped-A	transcription	RNATH0412	10	NS	S	0	1		0	2	0.5	0	2.5	13.5	L
nito	transcription	RNATH0413	5	N		0	0		0	0	0	0	0	5	H
Nup153	transport	RNATH0417	9	NS	S	0	1		0	0	0.5	0	0.5	10.5	L
pav	cell cycle	RNATH0421	10	N		1	0		1	1	1	0	2	14	L
Pp1-87B	cell cycle	RNATH0182	5	N		0	0		1	0	0.5	0	0.5	6.5	M
Prosα6	ubiquitin/proteasome	RNATH0425	4	NS	M	0	1		0	1	1	0	2	7	M
Prp19	mRNA processing	RNATH0360	2	MAPK	S	-1	-1	1	1	0	0	0	0	2	H
Prp31	mRNA processing	RNATH0319	0	MAPK	M	-1	-1	1	0	0	0	0	0	1	H
Prp8	mRNA processing	RNATH0426	8	MAPK	S	-1	-1	1	1	0	0	0	0	8	M
PTP-ER	cell communication	RNATH0048	1	N		0	0		0	0	0	0	0	1	H
raf	cell communication	RNATH0023	3	N		0	0		0	0	0	0	0	3	H
ras	transport	RNATH0428	3	N		0	0		0	0	0.5	0	0.5	3.5	H
Ras85D	cell communication	RNATH0022	7	RAS	S	0	-1		0	0	0	0	0	6	M
Rcd1	cell cycle	RNATH0329	4	N		0	0		0	2	1	0	3	7	M
Rcd5	cell cycle	RNATH0252	6	N		0	0		0	2	1	0	3	9	L
RnpS1	mRNA processing	RNATH0430	1	MAPK	W	-1	-1	0	0	0	0	0	0	1	H
Roc1a	ubiquitin/proteasome	RNATH0431	4	N		0	0		0	0	1	0	1	5	H
RpL24	translation	RNATH0433	10	NS	M	-1	1		0	0	0.5	1	1.5	11.5	L
RpS29	translation	RNATH0436	6	NS	M	0	1		0	0	0	0	0	7	M
RpS3	translation	RNATH0437	11	NS	S	0	1		0	1	1	0	2	14	L
RpS3A	translation	RNATH0438	12	NS	S	0	1		0	1	1	0	2	15	L
RpS8	translation	RNATH0439	9	NS	S	0	1		0	0	1	0	1	11	L
scra	cell cycle	RNATH0441	8	N		1	0		1	1	1	0	2	12	L
SF3a120	mRNA processing	RNATH0279	12	PS	S	-1	1	1	1	2	0	0	2	16	L
skd	transcription	RNATH0444	3	CNK	W	0	1		0	2	1	0	3	7	M
Slmap	cell communication	RNATH0282	1	RAS	W	0	-1		0	0	0.5	0	0.5	1	H
SmB	mRNA processing	RNATH0445	3	PS	M	0	1	1	0	0	1	0	1	6	M
SmD2	mRNA processing	RNATH0259	6	MAPK	S	-1	-1	1	1	2	0	0	2	8	M
SmD3	mRNA processing	RNATH0446	6	PS	M	-1	1	1	0	0	0	0	0	7	M
SmF	mRNA processing	RNATH0348	4	NS	M	-1	1	1	0	0	0	0	0	5	H
sprt	transport	RNATH0449	2	CNK	M	0	1		0	0	1	0	1	4	H
Spx	mRNA processing	RNATH0450	5	PS	S	-1	1	1	1	0	0.5	0	0.5	7.5	M
srp	transcription	RNATH0451	10	RAS	W	0	-1		0	0	0	0	0	9	L
Ssrp	transcription	RNATH0454	4	N		1	0		0	2	1	0	3	8	M
Strip	cell communication	RNATH0255	2	RAS	W	0	-1		0	0	0.5	0	0.5	1.5	H
Sur-8	cell communication	RNATH0213	0	N		0	0		0	0	0	0	0	1	H
tsu	mRNA processing	RNATH0460	0	MAPK	S	-1	-1	0	0	1	0	0	1	1	H
U2af50	mRNA processing	RNATH0463	7	PS	S	-1	1	0	1	0	0	0	0	8	M
U4-U6-60K	mRNA processing	RNATH0314	0	MAPK	M	-1	-1	1	0	0	0	0	0	1	H
Ubp64E	ubiquitin/proteasome	RNATH0464	0	MAPK	S	-1	-1	0	0	0	0	0	0	1	H
Wnk	cell communication	RNATH0321	6	N		1	0		0	0	0.5	0	0.5	7.5	M
βggt-I	cell communication	RNATH0228	0	RAS shift		0	-1		0	0	0.5	0	0.5	1	H
