# Supplementary material for: A Functional Screen Reveals an Extensive Layer of Transcriptional and Splicing Control Underlying RAS/MAPK Signaling in Drosophila
Source: PLoS Biol. 2014 Mar 18;12(3):e1001809. doi: 10.1371/journal.pbio.1001809 (PMC3958334; doi:10.1371/journal.pbio.1001809)
Supplement: Table S5 — Summary of secondary screen results (MS Excel file). List of validated screen hits and secondary screen results. Values are expressed as log2 transformed ratios normalized to GFP dsRNA negative controls. Also presented in this table is: the calculated epistasis interval, specificity score, functional group (based on GO annotation), and predicted homologs in Homo sapiens and Saccharomyces cerevisiae. Bona fide RAS/MAPK components are marked with “*.” Genes to which we have associated new gene symbols are marked with an “†.” (XLSX) [file pbio.1001809.s016.xlsx]

## Sheet: 2ry screen results summary
Symbol	CG	FBgn	Name	NCBI	RAS1/MAPK pathway	dsRNA ID	RAS1V12 (pMAPK)	RAFCT (pMAPK)	RAFED (pMAPK)	RAFEDCT (pMAPK)	MEKEE (pMAPK)	MEKEE + PTP-ER dsRNA (pMAPK)	EGFR + SPI (pMAPK)	SEVS11 (pMAPK)	Insulin (pMAPK)	Gap1 & Nf1 dsRNA (pMAPK)	PGN (pJNK)	RAC1V12 (pJNK)	pMet-GFP (GFP)	Epistasis	mapk (mRNA)	mek (mRNA)	raf (mRNA)	Ras1 (mRNA)	ksr (mRNA)	cnk (mRNA)	PTP-ER (mRNA)	p-val mapk (mRNA)	p-val mek (mRNA)	p-val raf (mRNA)	p-val Ras1 (mRNA)	p-val ksr (mRNA)	p-val cnk (mRNA)	p-val PTP-ER (mRNA)	Mapk RT-PCR	total mRNA export	MAPK protein	AKT protein	p-val MAPK (protein)	p-val AKT (protein)	cell count	p-val cell count	Specificity	Functional group	H. sapiens orthologs	S. cerevisiae orthologs
14-3-3ε	CG31196	FBgn0020238	14-3-3epsilon	42186	x	RNATH0478	-0.440732	0.0647367	-0.00804475	0.021895	0.633136	-0.340281	-0.233745	-0.0818403	-0.671171	-0.482914	-0.332186	-0.191906	-0.141851	RAS1-RAF	-0.137899	0.0169889	0.0649285	0.192207	-0.315167	-0.13981	-0.223808	0.668378	0.960117	0.888034	0.584689	0.181211	0.677101	0.340792			-0.370134	-0.386244	2.40578e-11	4.38224e-05	-0.305206	9.60525e-05	L	cell communication	YWHAE; YWHAZ; YWHAB; YWHAH; YWHAG	BMH1; BMH2
14-3-3ζ	CG17870	FBgn0004907	14-3-3zeta	36059	x	RNATH0031	-0.52022	-0.198079	0.104402	0.0409274	0.0281029	-0.224871	-0.186691	-0.0665351	-1.23667	-0.262053	-0.641396	-0.622547	-0.0393304	RAS1-RAF	-0.471376	0.332804	-0.0664004	0.453473	0.0323922	0.441987	-0.267172	0.158067	0.317247	0.885839	0.206419	0.884981	0.204113	0.249501			-0.120461	-0.0734192	0.0105758	0.426044	-0.294932	0.000165143	H	cell communication	YWHAZ; YWHAB; YWHAE; YWHAQ; SFN; YWHAH; YWHAG	BMH2; BMH1
AGO1	CG6671	FBgn0262739	Argonaute-1	36544		RNATH0224	0.253445	0.228969	0.40344	0.192528	0.134099	0.222414	0.219438	0.167042	0.615996	-0.0942468	-0.423884	-0.0161426	-0.477388	MEK-MAPK	0.182167	1.16661	0.286805	-0.153345	0.162572	-0.18243	-0.0828242	0.569293	0.00199047	0.535472	0.664409	0.499183	0.590608	0.730506			-0.0491666	-0.251732	0.291058	0.00568579	-0.0172987	0.911352	H	RNAi	EIF2C2; EIF2C1; EIF2C4; EIF2C3; PIWIL4; PIWIL1; PIWIL3; PIWIL2
akirin	CG8580	FBgn0082598	akirin	38821		RNATH0489	-0.169881	-0.296842	-0.0508936	-0.208218	0.123996	-0.0853775	-0.411418	-0.304527	-0.891516	-0.264823	-0.181287	-0.36245	0.0770969	RAF-MEK	0.10777	0.863027	0.070791	0.489218	0.727957	0.223357	0.137264	0.739327	0.014822	0.87836	0.182197	0.00658982	0.509685	0.567959	N	1.13986	-1.10241	-1.10309	2.75921e-31	1.5365e-18	0.256366	0.000522101	L	other	AKIRIN1; AKIRIN2
alph	CG1906	FBgn0086361	alphabet	43481	x	RNATH0221	0.486969	0.189913	0.168873	0.138951	0.627439	0.299996	0.10169	0.0568858	0.179359	0.064283	0.349193	0.488568	-0.0679685	MEK-MAPK	-0.680659	-0.197871	-0.791883	-0.195996	-0.0733894	-0.466262	-0.789424	0.0527075	0.547491	0.0991404	0.58158	0.759697	0.177364	0.00485807			0.160015	0.11894	0.000470351	0.146196	-0.306183	9.69409e-05	H	cell communication	PPM1B; PPM1A; PPM1N; PPM1G	PTC2; PTC3; PTC4; PTC1
Atx2	CG5166	FBgn0041188	Ataxin-2	41883		RNATH0227	0.683943	0.678493	0.338604	0.457397	0.848358	0.603283	-0.656201	0.477897	-1.3479	-0.596323	0.956897	0.327148	0.847397	MEK-MAPK	0.0404771	0.577942	-0.00796286	-0.0270298	-0.323362	-0.241868	-0.296102	0.899827	0.102714	0.986459	0.938702	0.168173	0.48197	0.222124			0.160164	0.344132	0.000486045	0.000103453	-0.0820574	0.319139	L	structure	ATXN2; ATXN2L	PBP1; AIM3
Brd8	CG14514	FBgn0039654	Brd8	43460		RNATH0232	-0.544082	-0.469469	-0.310988	-0.654915	0.234335	-0.274747	-0.380489	-0.274422	-0.321052	-0.151485	-0.0781895	-0.0813136	-0.13029	RAF-MEK (A)															N	0.716853	-0.704917	-0.106882	3.97088e-22	0.247616	-0.0128211	0.938772	H	transcription	BRD8; SAT1
Bx42	CG8264	FBgn0004856	Bx42	31840		RNATH0234	-0.520606	-1.39262	-0.570709	-1.53486	-0.858609	-1.04021	-0.399609	-0.29014	-0.412951	0.220662	0.0542312	0.307207	-0.735071	MEK-MAPK	0.150239	0.109458	0.797165	0.0761409	0.472768	0.571085	0.509247	0.639939	0.738566	0.0941	0.834492	0.0428785	0.10234	0.036396	A	3.40469	-0.323743	0.32271	1.53785e-09	0.000214404	-0.693198	1.72798e-15	L	mRNA processing	SNW1	PRP45
Caf1	CG4236	FBgn0263979	Chromatin assembly factor 1 subunit	41836		RNATH0236	0.207048	0.290533	0.313488	0.161069	0.616433	0.162711	0.253024	0.181383	0.0511206	0.189094	0.233785	0.309728	-0.208048	MEK-MAPK	0.16396	0.331063	-0.320071	-0.0827335	-0.0895523	-0.257658	0.0896898	0.615408	0.326418	0.488029	0.814459	0.713492	0.447717	0.6906			0.410674	0.451011	5.35432e-13	9.87045e-07	-0.0116947	0.958112	M	transcription	RBBP4; RBBP7; WDR26	HAT2; MSI1; UME1; WTM1
Cap	CG9802	FBgn0015615	Chromosome-associated protein	32627		RNATH0238	0.382164	0.278558	0.153488	-0.0192908	0.725999	0.20602	0.184839	0.281187	0.132268	0.349553	0.51219	0.383014	0.357454	MEK-MAPK	0.0457059	0.142787	-0.190863	0.0592957	-0.2811	-0.198638	-0.319041	0.88565	0.663216	0.67849	0.865961	0.221305	0.556765	0.170072			0.302345	0.548752	4.35557e-09	1.43134e-08	-0.286668	0.000262203	H	cell cycle	SMC3	SMC3
Caper	CG11266	FBgn0031883	CG11266	33989		RNATH0251	-0.203706	-0.365636	-0.0842735	-0.378071	-0.0954332	-0.201142	-0.0762658	-0.0274702	-0.211947	-0.145696	-0.0403583	0.172293	0.0581212	MEK-MAPK	-0.191385	0.329852	-0.271526	0.315173	-0.0827924	-0.0118126	-0.292537	0.55283	0.326892	0.557517	0.396114	0.706276	0.971987	0.250423	A	1.28438	-0.394272	0.293018	4.30355e-12	0.000935681	-0.880764	2.15035e-20	H	mRNA processing	RBM39; RBM23; TIA1; SART3; RBM15B	GBP2; HRB1; PUB1
Cdc37	CG12019	FBgn0011573	Cdc37	38232	x	RNATH0240	-0.274046	-3.02751	-0.87989	-0.819099	-0.0102362	-0.119159	-1.03077	-0.0213665	-0.565832	-0.173165	0.0810667	-0.154334	0.00326967	RAF-MEK	-0.190486	0.2424	-0.298147	-0.0637838	-0.470035	0.0129242	-0.44396	0.552121	0.464308	0.517757	0.868421	0.0491005	0.969293	0.0599907			-0.207163	-0.477649	3.52772e-05	1.40348e-06	0.011948	0.771957	H	cell communication	CDC37; CDC37L1	CDC37
Cdk12	CG7597	FBgn0037093	CG7597	40385		RNATH0325	-0.400684	-1.16545	-0.689958	-0.620196	-0.817213	-0.867719	-0.790788	-0.220239	-0.185931	0.225039	-0.0354333	0.730699	-0.375612	MEK-MAPK	-1.38793	0.35536	-0.638141	-0.274169	-0.499582	-0.257841	-0.40789	0.000402886	0.293716	0.179267	0.449667	0.030983	0.450454	0.0862537	R	0.851393	-0.789695	0.682458	5.79313e-23	6.22583e-11	-2.35957	2.24074e-56	L	transport	CDK12; CDK13	CTK1; FPK1
CG10333	CG10333	FBgn0032690	CG10333	35112		RNATH0243	-0.538249	-0.381282	-0.191321	-0.457338	0.0573834	-0.515295	-0.508924	-0.108564	-0.116161	0.136119	-0.0249851	0.00651883	0.0701053	MEK-MAPK (A)	-0.0837331	-0.0734863	0.126369	0.0215144	0.47315	0.0269797	0.0518306	0.791845	0.825601	0.787173	0.952281	0.0448561	0.938941	0.834415	A	2.85845	-0.634222	0.107754	2.854e-12	0.173563	-1.1123	1.5616e-27	H	mRNA processing	DDX23; ARGLU1	PRP28
CG10418	CG10418	FBgn0036277	CG10418	39408		RNATH0245	-0.192083	-0.706133	-0.327785	-0.557722	-0.810246	-0.468586	-0.110975	0.0379008	-0.162475	0.015626	-0.059471	0.107908	-0.0714526	MEK-MAPK	0.314564	0.778314	0.715199	0.120848	-0.13477	0.121411	0.0645234	0.383217	0.0258434	0.154314	0.747945	0.569543	0.728853	0.796266	A	3.44531	-0.308687	0.349628	4.31384e-09	7.29345e-05	-0.847281	3.37867e-20	H	mRNA processing	LSM2	LSM2
CG10754	CG10754	FBgn0036314	CG10754	39456		RNATH0247	-0.61448	-0.726064	-0.291453	-0.750385	-0.37812	-0.754453	-0.538872	-0.194521	-0.298316	0.22285	0.0111595	0.0876138	0.101418	MEK-MAPK	0.178425	0.822601	0.527191	0.884175	0.901878	0.682627	0.473339	0.596549	0.0211256	0.258901	0.0191795	0.000411923	0.054065	0.0614208	A	2.71231	-1.63158	-0.199514	1.4775e-39	0.0264287	-1.50867	3.9203e-38	H	mRNA processing	SF3A2	PRP11
CG13298	CG13298	FBgn0035692	CG13298	38720		RNATH0261	-0.373149	-0.560511	-0.344631	-0.790552	-0.341973	-0.357901	-0.185699	0.0385214	0.0746266	0.188078	-0.212249	0.204258	0.12436	MEK-MAPK	0.311798	0.581017	1.69663	0.756039	0.772444	0.31303	0.129674	0.329619	0.091657	0.0241829	0.0484563	0.00456875	0.359381	0.577959			-0.271371	0.274279	9.47512e-08	0.00155136	-1.83817	2.17674e-46	M	cell cycle	SF3B14
CG13900	CG13900	FBgn0035162	CG13900	38093		RNATH0265	-0.381062	-0.52565	-0.0514219	-0.369717	0.233812	-0.248023	-0.381092	-0.19403	-0.441762	0.115831	0.00285698	0.138584	0.239512	RAF-MEK (A)	0.297487	0.704563	0.542487	0.308146	0.85161	0.505726	0.606912	0.36218	0.0430996	0.248088	0.395324	0.000812887	0.143259	0.0211844	A	2.68051	-0.387518	0.110587	4.88906e-12	0.162451	-0.644551	6.31968e-14	H	mRNA processing	SF3B3	RSE1
CG1603	CG1603	FBgn0033185	CG1603	35683		RNATH0275	-0.392469	-0.812435	-0.563934	-0.879221	-1.05784	-0.740739	-0.858845	-0.360605	-0.61052	-0.244334	0.0946013	0.169845	0.116363	MEK-MAPK	-1.23788	-0.0570031	0.0885585	0.0285542	-0.623755	-0.0501225	-0.134476	0.00100124	0.867431	0.849879	0.935167	0.0102113	0.881368	0.561614	R	0.990255	-1.23548	-0.20356	1.09778e-33	0.0247338	-0.171889	0.0272525	H	transcription	ZNF664; ZNF322; ZNF322P1
CG16903	CG16903	FBgn0040394	CG16903	31178		RNATH0278	-0.2057	-0.309355	-0.000189709	-0.231921	-0.336592	-0.396436	-0.0498281	0.146417	-0.0241517	0.253193	-0.631564	0.159004	0.0659321	MEK-MAPK	0.165648	0.244772	0.194391	0.0282402	0.508371	0.108513	0.1808	0.600897	0.500311	0.675047	0.936389	0.0309139	0.750947	0.42513	A	3.81742	-0.0415535	0.341258	0.37568	0.00020229	-1.01628	6.76792e-25	H	mRNA processing	CCNL1; CCNL2	SSN8
CG17768; LSm-4	CG17768; CG33677	FBgn0067622; FBgn0032240	Like Sm protein 4	3772280; 3772012		RNATH0514	-0.391916	-0.59203	-0.303533	-0.457736	-0.524703	-0.363479	-0.162964	0.0263493	-0.16573	-0.106135	-0.289425	0.181451	-0.075348	MEK-MAPK	0.00965642	0.7757	0.0889675	0.862172	0.105307	-0.123203	-0.103361	0.976379	0.026275	0.847226	0.0237516	0.631739	0.713609	0.645382	A	3.36923	-0.266069	0.319953	1.56051e-07	0.000238597	-0.86262	1.1873e-20	H	mRNA processing	LSM4	LSM4
CG17912	CG17912	FBgn0032600	CG17912	35004		RNATH0283	-0.246355	-0.520677	-0.306323	-0.532048	-0.422096	-0.375261	-0.175211	-0.0959642	0.0388545	0.126488	0.0494327	0.288406	0.435018	MEK-MAPK	0.0272796	-0.373058	-0.191348	-1.03467	0.458252	-0.746331	0.415434	0.933869	0.289627	0.682892	0.0153664	0.0525705	0.0404329	0.0839894	N	1.13921	-0.796736	0.00842791	4.59578e-24	0.857129	-0.397732	6.53585e-07	H	transcription	ZNF207	PRP11
CG2063	CG2063	FBgn0033400	CG2063	35952		RNATH0285	-0.27164	-0.354424	0.142561	-0.322427	-0.0667673	-0.118998	-0.238087	-0.0232563	0.171472	0.0242978	-0.403421	0.150507	0.0168093	MEK-MAPK (A)	-0.148173	-0.0515178	0.333208	-0.135289	-0.270547	0.229135	-0.0536252	0.686982	0.874568	0.497292	0.716689	0.243449	0.550431	0.84952	A	3.99203	-0.312683	0.137344	4.19357e-09	0.0946409	-0.666419	1.30871e-14	M	transcription	SAP30BP
CG31224	CG31224	FBgn0051224	CG31224	42237		RNATH0296	-0.335131	-0.393403	-0.203375	-0.371376	-0.616643	-0.287602	-0.173059	-0.282255	0.191885	0.00542049	-0.153275	-0.0411028	-0.0190704	MEK-MAPK	-0.259096	-0.0740233	-0.369591	0.0811487	-0.375413	-0.0645713	-0.396113	0.429389	0.823549	0.427626	0.817731	0.0979584	0.849572	0.122979			-0.0889851	-0.0148612	0.052431	0.925525	0.147736	0.0392523	H	transcription	ZBTB11	RMI1
CG3198	CG3198	FBgn0029887	CG3198	31602		RNATH0299	-0.524827	-0.857494	-0.455749	-0.560659	-0.684047	-0.554451	-0.467029	-0.311902	-0.364455	-0.320131	0.0342027	0.109851	0.0240095	MEK-MAPK	-0.105258	0.185683	-0.010397	0.0563184	-0.0992818	0.145423	-0.208998	0.739234	0.580754	0.98192	0.872428	0.667746	0.669148	0.392197	R	0.253266	-0.927527	-0.265069	6.45334e-28	0.00296411	-0.077183	0.346228	H	mRNA processing	LUC7L3	LUC7
CG4849	CG4849	FBgn0039566	CG4849	43358		RNATH0309	-0.511595	-1.11498	-0.371945	-0.874248	-0.335653	-0.848068	-0.552299	-0.240289	-0.281948	0.0276876	-0.0262253	0.25658	-0.239153	MEK-MAPK	0.0101019	0.136242	0.12074	0.292135	1.01847	0.472838	0.255569	0.974994	0.681463	0.793026	0.415563	0.000159918	0.173564	0.285217	A	3.55147	-1.10348	0.268773	1.95042e-31	0.00172147	-1.28431	3.44291e-33	H	mRNA processing	EFTUD2	SNU114
CG4936	CG4936	FBgn0038768	CG4936	42393		RNATH0310	0.50108	0.334556	0.305722	0.227844	1.92577	0.0393884	0.0903526	0.0452065	0.36068	0.0713153	-0.039236	0.100234	-0.034288	MEK-MAPK	-0.186976	-0.0660718	-0.230141	-0.378376	-0.64212	-0.156103	-1.33193	0.555377	0.844835	0.616936	0.304185	0.0207788	0.650916	1.57993e-05			-0.000242581	-0.164124	0.96984	0.0670429	-0.255159	0.00104471	H	transcription	ZBTB20
CG6686	CG6686	FBgn0032388	CG6686	34608		RNATH0315	-0.63993	-1.13448	-0.561453	-1.09812	-0.591852	-0.791432	-0.883936	-0.24251	-0.281689	0.0356447	0.0317551	0.241412	-0.471257	MEK-MAPK	0.274853	-0.320992	0.489734	0.203352	0.578955	0.359502	0.351333	0.405819	0.331956	0.293049	0.566222	0.0187472	0.293054	0.15481	A	3.91033	-0.949567	0.369443	6.88066e-27	3.71974e-05	-1.77698	1.56007e-45	H	mRNA processing	SART1	SNU66
CG6905	CG6905	FBgn0035136	CG6905	38062		RNATH0320	-0.415297	-1.20865	-0.43235	-1.2736	-0.322039	-0.867498	-0.322661	-0.131485	-0.308823	0.427405	-0.425776	-0.095309	-0.483202	MEK-MAPK	-0.572244	-0.658824	0.5205	0.302393	0.336258	-0.171295	0.237527	0.0877412	0.0547368	0.266505	0.402092	0.150335	0.610176	0.332893	A	3.76826	-0.283821	0.572077	5.47558e-08	4.69719e-09	-1.17828	7.15225e-30	L	mRNA processing	CDC5L	CEF1
CG7564	CG7564	FBgn0036734	CG7564	39956		RNATH0324	0.363529	0.3756	0.128119	0.226664	0.735495	0.256189	0.103221	0.128972	0.586072	0.228753	-0.00420319	0.194558	0.205013	MEK-MAPK	0.305932	-0.0951454	-0.196557	-0.31765	-0.193477	-0.553895	0.0462844	0.345697	0.770368	0.675264	0.371509	0.382118	0.124369	0.839207	N	0.945492	0.201935	-0.0272113	1.93133e-05	0.809021	-0.195942	0.0119601	M	mRNA processing	LUC7L2; LUC7L; LUC7L3	LUC7
CG8878	CG8878	FBgn0027504	CG8878	36302		RNATH0331	-0.496095	-0.226709	-0.443512	-0.832937	-0.131924	-0.167931	-0.40549	-0.300527	0.00540979	-0.243337	-0.104525	0.087182	-0.341696	RAF-MEK (A)	-0.516088	0.166947	-0.717258	-0.113233	0.127318	-0.248175	-0.53096	0.129448	0.612246	0.146247	0.753133	0.600427	0.496036	0.0319484	N	1.38284	-0.461134	-0.017328	3.60151e-14	0.905327	-0.1153	0.145764	H	other	VRK3; VRK1; VRK2	YCK1; YCK3; YCK2
CG9797	CG9797	FBgn0037621	CG9797	41042		RNATH0335	-0.36111	-0.460583	-0.165465	-0.48633	0.151741	0.0424551	-0.663418	-0.0289096	-1.0196	-0.383454	0.32485	0.229886	-0.00671741	RAF-MEK	0.299713	-0.837356	1.15609	0.177368	-0.585078	0.154895	0.0458716	0.348829	0.0177466	0.0204933	0.615068	0.0170382	0.650165	0.840925			-0.165363	-0.263804	0.000521521	0.00378454	-0.0949368	0.241248	H	transcription	ZNF121; SALL4; HINFP
Cka	CG7392	FBgn0044323	Connector of kinase to AP-1	34096		RNATH0184	-0.661649	0.421503	0.34404	0.213427	0.154187	0.032034	-0.596321	-0.0459228	-0.894296	-0.777837	0.449217	-0.611525	-0.571718	RAS1-RAF	-0.152567	0.618836	0.178874	-0.037968	-0.127247	0.000633356	-0.182045	0.632718	0.069256	0.697113	0.914993	0.572921	0.998496	0.429419			-0.259608	0.157907	2.61328e-07	0.052029	-0.34757	1.13378e-05	H	cell communication	STRN3; STRN; STRN4; DCAF5	FAR8; PRP46
cnk	CG6556	FBgn0021818	connector enhancer of ksr	36952	x	RNATH0128	-1.82289	0.125646	-0.0297661	0.0082265	0.364417	0.0703412	-1.60003	-0.687844	-2.18836	-1.1477	0.344824	-0.355882	0.0480482	RAS1-RAF	-0.210497	0.267804	-0.582952	0.00713004	-0.0345138	-1.8825	-0.462092	0.507258	0.423834	0.214211	0.984339	0.877785	1.80329e-05	0.0597164			0.00760243	-0.0935245	0.834657	0.313393	-0.15931	0.042108	H	cell communication	CNKSR2; CNKSR3; CNKSR1; IPCEF1	BOI1
crn	CG3193	FBgn0000377	crooked neck	31208		RNATH0525	-0.564206													NA	-1.60542	-0.492891	-0.523433	1.28744	1.26225	-0.607861	0.0984088	9.26432e-05	0.164525	0.266309	0.00199252	1.19365e-05	0.081644	0.669962	A	3.20969							L	mRNA processing	CRNKL1	CLF1; SYF1
CycD	CG9096	FBgn0010315	Cyclin D	32551		RNATH0346	0.731959	1.03725	0.831415	0.853187	1.35585	0.770907	0.483161	0.722982	0.354153	0.460322	1.07499	0.818747	0.892173	MEK-MAPK	-0.644556	0.429977	-0.818755	0.183219	-0.577221	-0.40296	-0.663895	0.0555984	0.211079	0.0857136	0.607854	0.0208097	0.241856	0.00775397			0.267718	0.18635	8.30042e-08	0.0243024	-0.51417	4.51638e-10	M	cell cycle	CCND2; CCND1; CCND3; CCNB1; CCNO
dgt1	CG18041	FBgn0039710	CG18041	43529		RNATH0284	-0.483462	-0.830894	-0.313147	-0.623185	-0.130701	-0.766507	-0.380251	-0.4755	-0.388197	-0.256738	-0.222948	-0.300765	-0.467115	MEK-MAPK	0.326261	-0.140584	0.222378	0.47045	0.464485	-0.00676664	0.0633413	0.312403	0.669839	0.628865	0.19645	0.0904008	0.984252	0.80058			-0.309317	-0.247583	6.95902e-09	0.00553399	0.151894	0.0316965	M	cell cycle	C12orf41
Dim1	CG3058	FBgn0031601	CG3058	33645		RNATH0294	-0.312509	-0.511781	-0.0572103	-0.540618	-0.28159	-0.651689	-0.387616	-0.102726	-0.0676205	-0.00152557	-0.0489298	0.191052	-0.212206	MEK-MAPK	-0.583422	-0.419863	-1.0274	-0.301855	0.397557	-0.53547	-0.740003	0.110537	0.22112	0.0496786	0.433203	0.0932788	0.165237	0.0160244	A	2.68028	-0.370134	0.230642	2.02564e-11	0.00647011	-0.685701	2.95582e-15	H	mRNA processing	TXNL4A; TXNL4B	DIB1
Dp	CG4654	FBgn0011763	DP transcription factor	36461		RNATH0351	0.817319	0.856279	0.731889	0.712906	1.10639	1.02222	0.724671	0.876891	0.108092	0.425481	1.2922	0.741202	1.41499	MEK-MAPK	-0.360075	0.20601	-0.247853	-0.143742	-1.40882	-0.289932	-0.590013	0.268879	0.532751	0.592886	0.692591	3.59993e-05	0.392362	0.0222337			0.474561	0.62352	2.60432e-15	4.58632e-10	-0.510983	5.1463e-10	L	transcription	TFDP1; TFDP2; TFDP3
drosha	CG8730	FBgn0026722	drosha	35747		RNATH0352	0.264738	0.387805	0.188139	0.379531	0.591243	0.149557	0.103859	0.253527	0.386249	-0.0854164	0.0894599	0.0929553	-0.00503416	MEK-MAPK	0.214543	0.0982734	-0.327926	-0.156695	-0.546692	-0.409213	-0.505401	0.504207	0.772295	0.481247	0.656664	0.023156	0.248741	0.0392124			0.0229438	-0.30936	0.571201	0.000629633	-0.251953	0.00124211	H	RNAi	DROSHA	RNT1; FIP1
eIF-2β	CG4153	FBgn0004926	Eukaryotic initiation factor 2beta	39433		RNATH0508	-0.763662	-0.89698	-0.387839	-0.759522	0.110958	-0.620011	-0.0403794	0.00543113	0.458133	0.285927	-0.219093	0.245548	-0.495538	MEK-MAPK (A)	0.206444	0.0182896	-0.274494	-0.0247411	-0.247879	-0.259282	-2.20325	0.520758	0.955818	0.553076	0.945829	0.263433	0.447512	1.12766e-08			0.0245278	0.00521623	0.546689	0.884153	-0.345699	1.27892e-05	L	translation	EIF2S2; EIF2S2P4	SUI3
eIF4AIII	CG7483	FBgn0037573	eIF4AIII	40987		RNATH0509	-0.573018	-1.42492	-0.549147	-1.92662	-0.71589	-0.548389	-0.52561	-0.434682	-0.609863	-0.0845575	-0.221576	0.211996	-0.134093	MEK-MAPK	-1.32629	-0.211135	-0.220176	0.127547	0.0443747	-0.310384	-0.221635	0.000523984	0.53091	0.638981	0.718393	0.842062	0.36862	0.381021	B	1.10998	-1.6033	-0.0489233	1.35924e-39	0.616003	-0.0913627	0.250833	H	mRNA processing	EIF4A3; EIF4A1; EIF4A2	FAL1; TIF1; TIF2
Fgop2	CG10158	FBgn0031871	fibroblast growth factor receptor 1 oncogene partner 2 †	33971		RNATH0241	-0.419865	0.284837	0.260044	0.150926	0.30619	0.0205855	-0.293401	-0.02341	-0.360494	-0.250573	0.29097	-0.103836	-0.245879	RAS1-RAF	-0.178752	0.590548	-0.586402	0.233862	0.0511512	0.237502	-0.316876	0.591445	0.0867601	0.216253	0.517319	0.819456	0.487129	0.181127			-0.292841	-0.262674	2.14516e-08	0.00344893	-0.0874501	0.270973	H	cell communication	FGFR1OP2; SIKE1
Fip1	CG1078	FBgn0037255	CG1078	40569		RNATH0248	-0.734866	-1.38568	-0.455021	-1.34795	-1.14284	-0.933182	-0.520713	-0.42565	-0.709335	-0.216633	-0.186777	0.296691	0.182177	MEK-MAPK	-0.837385	-0.328316	-0.346206	-0.164374	-0.491244	-0.498234	0.0525044	1.23167e-05	0.12696	0.0345153	0.333256	0.0221887	0.000658915	0.554509	R	0.442109	-1.79072	0.189479	4.85706e-41	0.0228062	-0.508604	6.50752e-10	H	mRNA processing	FIP1L1	FIP1
Fnta †	CG2976	FBgn0031633	farnesyl transferase alpha †	33682	x	RNATH0286	-0.463296	0.113165	0.0532327	-0.0670885	0.383257	-0.217932	-0.173496	-0.0550911	0.170931	-0.0358511	-0.056349	-0.396394	0.0763462	RAS1-RAF	-0.351475	0.192457	-0.0422122	0.710073	-0.27018	0.0150032	-0.539754	0.286856	0.562693	0.929341	0.110471	0.234658	0.964303	0.0490345			0.0426295	-0.0928854	0.312567	0.322832	-0.231349	0.00301577	H	lipid metabolism	FNTA	RAM2
gfzf	CG33546	FBgn0250732	GST-containing FLYWCH zinc-finger protein	40858		RNATH0361	-0.833617	-0.360245	-0.46788	-0.64935	0.611836	-0.318849	-0.622692	-0.36344	-2.32985	-1.14187	0.282068	0.047951	-0.13522	RAF-MEK (A)	-0.0964687	-2.07054	-0.30337	-0.112195	-0.0540378	-0.199591	-0.302832	0.767563	3.51692e-06	0.512601	0.764947	0.812718	0.55374	0.187154	N	0.0883771	-0.557225	-0.278188	7.98846e-18	0.00226428	0.451533	7.14419e-09	H	transcription	GSTO2; GSTT2B; GSTT1; GSTT2	URE2; GTT1
Hmgcr	CG10367	FBgn0263782	HMG Coenzyme A reductase	42803	x	RNATH0378	-1.10572	-0.0811788	-0.143429	-0.0584691	-0.196836	-0.191856	-0.17261	0.0278786	-0.198863	-0.0845858	-0.225459	-1.14278	0.121919	RAS1-RAF	-0.398547	-0.0524601	-0.370214	0.0944202	-0.212458	0.0500092	-0.344709	0.217047	0.877886	0.42348	0.788177	0.380333	0.881782	0.147805			-0.192133	-0.346756	5.82596e-05	0.000146091	-0.341172	1.5597e-05	L	lipid metabolism	HMGCR	HMG1; HMG2
hyp	CG30476	FBgn0050476	hyphen	246638	x	RNATH0142	-0.68601	0.125258	-0.023232	-0.0880299	0.454278	0.15628	-0.292056	-0.243369	-1.18756	-0.26375	0.0471559	0.00665156	0.129506	RAS1-RAF	-0.140261	-0.0856531	-0.387443	-0.00297079	-0.0650253	-0.409862	-0.463356	0.661164	0.792673	0.406043	0.993388	0.77614	0.234193	0.0513736			-0.136289	-0.111177	0.0032733	0.2215	-0.118539	0.133576	H	cell communication	SAMD12; SAMD10; SAMD15
hyx	CG11990	FBgn0037657	hyrax	41086		RNATH0381	0.479081	0.468425	0.208161	0.15531	1.56505	0.220718	0.464958	0.179172	0.736286	0.784864	0.473192	0.337776	0.329839	MEK-MAPK	-0.317078	0.423589	0.616111	1.145	0.363464	1.15103	-0.114385	0.323794	0.2272	0.188903	0.00391483	0.137929	0.00244681	0.616625			0.223896	0.192505	6.24761e-06	0.0204907	-1.6497	1.12666e-41	M	cell communication	CDC73	CDC73
inx6	CG6841	FBgn0036828	inx6	40064		RNATH0318	-0.294036	-0.485708	-0.144502	-0.522163	-0.213501	-0.334319	-0.343818	-0.126412	-0.0872066	0.052839	0.12825	0.183581	-0.142711	MEK-MAPK	-0.0380446	-0.0651914	-0.33807	-0.134876	0.189277	0.0214789	0.0188211	0.906518	0.86958	0.468308	0.704202	0.443141	0.95126	0.941258	A	3.00921	-0.521593	0.268251	8.64485e-17	0.00168127	-0.958283	1.51576e-23	H	mRNA processing	PRPF6	PRP6
ksr	CG2899	FBgn0015402	kinase suppressor of ras	40660	x	RNATH0129	-2.46187	0.029112	-0.134637	-0.0687869	0.112859	-0.061383	-0.546732	-1.47441	-4.15745	-1.50787	0.146742	0.041564	0.136123	RAS1-RAF	-0.162607	0.425346	-0.192464	0.0684947		-0.43528	-0.613651	0.62388	0.201836	0.681406	0.845268		0.207863	0.0191275			0.0973464	0.128387	0.0265532	0.116195	-0.186539	0.0166832	H	cell communication	KSR2; KSR1
l(1)G0222	CG8465	FBgn0028343	lethal (1) G0222	32732		RNATH0388	-0.36824	-0.175767	-0.199883	-0.460673	0.135249	-0.438	-0.454086	-0.300248	-0.205889	0.0186878	-0.358524	-0.40657	-0.039567	MEK-MAPK (A)																	0.116898	0.409072	0.00864923	7.39952e-06	0.044026	0.494044	H	other	ANKLE2
l(3)72Ab	CG5931	FBgn0263599	CG5931	39737		RNATH0312	-0.608014	-1.068	-0.385144	-0.963993	-0.714642	-0.869897	-0.7341	-0.352595	-0.177567	-0.00419734	0.199085	0.320584	-0.504928	MEK-MAPK	0.229972	0.607949	0.84416	0.376013	0.952073	0.549603	0.892685	0.480112	0.083302	0.081078	0.306651	0.000553303	0.119697	0.00117005	A	3.61332	-1.13484	-0.0488143	2.19063e-23	0.616255	-1.59072	1.02147e-40	L	mRNA processing	SNRNP200; ASCC3	BRR2; SLH1
Lcp65Ae	CG10529	FBgn0020640	Lcp65Ae	45018		RNATH0390	0.176667	0.225748	0.0756465	-0.0754891	-0.261694	-0.233878	-0.00473214	0.0577608	0.614013	-0.0883767	0.0848489	0.229032	0.0814091	RAF-MEK	-0.0971051	0.272321	-0.371811	0.372442	-0.289986	0.00714269	-0.296686	0.766895	0.424465	0.428689	0.308029	0.200984	0.98333	0.205968			-0.173222	-0.298271	0.000251305	0.00104557	-0.222733	0.0041133	H	structure
mago	CG9401	FBgn0002736	mago nashi	37402		RNATH0185	-0.546532	-1.4693	-0.928591	-1.1887	-0.603442	-0.608876	-1.0589	-0.471729	-0.481917	-0.0807984	-0.0712994	0.125685	0.315947	MEK-MAPK	-1.48053	-0.373473	-0.403552	0.178684	-0.29309	-0.0687631	-0.449136	0.000160749	0.26965	0.385439	0.616397	0.193346	0.838859	0.0622799	B	0.281445	-1.26809	0.0264708	5.02205e-20	0.694933	-0.434356	8.61774e-08	H	mRNA processing	MAGOH; MAGOHB
mapk	CG12559	FBgn0003256	rolled	3354888	x	RNATH0025	-3.4041	-4.81021	-2.94498	-4.79354	-4.19592	-4.49017	-4.54218	-2.82694	-4.61432	-2.39226	0.162413	0.0367522	0.128746	MEK-MAPK		-0.100907	0.397574	-0.148526	-0.460605	-0.0557109	0.728221		0.758648	0.396939	0.679798	0.0517488	0.871236	0.0238259	R	0.498284	-5.36348	-0.153045	3.69236e-59	0.0929368	-0.165176	0.00313362	H	cell communication	MAPK1; MAPK3; MAPK7	FUS3; KSS1; SLT2
MBD-R2	CG10042	FBgn0038016	MBD-R2	41498		RNATH0400	-0.519913	-0.883475	-0.370863	-0.854658	-0.380547	-0.847926	-0.562312	-0.479744	-0.399948	-0.264857	-0.314305	-0.366254	-0.548364	MEK-MAPK	-0.404952	-0.442697	-0.150097	0.296396	-0.227227	-0.447532	-0.379006	0.22877	0.184477	0.753347	0.433041	0.320989	0.206335	0.126685			-0.180975	0.0240703	0.000172364	0.710413	0.0457864	0.478863	M	transcription	PHF20L1; PHF20; THAP3; MECP2; PRKRIR
MED31	CG1057	FBgn0037262	Mediator complex subunit 31	40577		RNATH0402	0.180636	-0.0502226	-0.0591405	-0.0963538	-0.278515	-0.171191	-0.191601	0.100772	0.276201	-0.119485	0.212261	0.110794	0.0392579	RAS1-RAF	-0.0319308	0.453705	-0.628009	0.437767	0.123878	0.27947	0.255562	0.925264	0.179102	0.234345	0.224743	0.578952	0.412059	0.393068			-0.108815	-0.3379	0.0172879	0.000201461	-0.14833	0.059302	H	transcription	MED31	SOH1
mek	CG15793	FBgn0010269	Downstream of raf1	31872	x	RNATH0024	-3.52254	-4.84268	-1.91855	-3.19175	-4.7179	-4.42597	-3.3079	-3.10365	-5.31175	-3.50338	0.423355	0.0308094	0.095818	MEK-MAPK	0.239789	-1.50645	0.107494	0.127074	-0.305396	0.0636614	-0.132711	0.458662	0.000305304	0.815055	0.721698	0.190307	0.849753	0.566708			0.319664	0.401236	9.46048e-10	8.59665e-06	-0.617565	4.34836e-13	H	cell communication	MAP2K1; MAP2K2; MAP2K4; MAP2K6; MAP2K3	STE7; PBS2; MKK1; MKK2
Mfap1	CG1017	FBgn0035294	Microfibril-associated protein 1	38256		RNATH0242	-0.537888	-0.967739	-0.398852	-0.787276	-0.318324	-0.509118	-0.292126	-0.262081	-0.28639	-0.0181166	0.129926	0.283979	-0.48518	MEK-MAPK	0.133467	-0.264401	0.677941	0.13718	0.388199	0.410258	0.593585	0.679762	0.428362	0.161412	0.696176	0.172312	0.237427	0.0169281	A	3.32095	-0.422973	0.0743613	4.81251e-13	0.333006	-0.615588	4.00727e-13	L	mRNA processing	MFAP1
Mob4	CG3403	FBgn0259483	CG3403	35576		RNATH0306	-0.189398	0.20868	0.0487289	0.00298005	0.265767	0.0527029	-0.310282	0.068374	-0.443051	-0.310369	0.479264	-0.557995	-0.163288	RAS1-RAF	-0.131416	0.617121	-0.410337	0.528943	0.153062	0.385131	-0.351775	0.688274	0.0727543	0.391846	0.157784	0.505963	0.261011	0.135239			-0.328737	-0.219224	1.04936e-09	0.014037	-0.194425	0.0123156	H	cell communication	MOB4
Myb	CG9045	FBgn0002914	Myb oncogene-like	32543		RNATH0409	0.515166	0.698762	0.310611	0.0982438	-0.37051	-0.328087	0.307856	0.725813	0.591533	0.100827	0.410415	0.412334	-0.293042	RAF-MEK	0.183928	0.32465	0.47108	0.133216	-0.144908	0.229425	-0.0129999	0.567846	0.349363	0.312068	0.705046	0.526902	0.496378	0.954144			0.993576	1.24655	2.63628e-29	5.00583e-21	-1.49039	2.17645e-38	L	transcription	MYBL1; MYB; MYBL2	BAS1; TOD6
nej	CG15319	FBgn0261617	nejire	43856		RNATH0516	0.419215	0.627357	0.195953	0.702597	0.776122	0.419471	0.122898	0.698527	-0.857488	0.166531	1.40816	1.01801	0.31541	MEK-MAPK	0.456247	2.20218	1.05877	0.520382	1.54044	0.21239	-0.124775	0.167491	1.53062e-06	0.0306738	0.159574	2.10824e-05	0.537602	0.617167			0.332628	0.596015	3.70903e-10	1.65866e-09	-1.75987	1.42777e-44	L	transcription	EP300; CREBBP	BDF2; BDF1
Nipped-A	CG33554	FBgn0053554	Nipped-A	35483		RNATH0412	0.574307	0.621536	0.264216	0.630241	1.4495	0.340705	-0.0203274	0.416438	-0.419945	0.216941	0.7702	0.0539981	0.32089	MEK-MAPK	0.156576	0.556702	0.498051	0.25396	-0.131996	0.21952	0.0416686	0.622844	0.119317	0.292145	0.473831	0.561021	0.516796	0.868215			0.262663	-0.0873726	1.65522e-07	0.337388	-0.0894388	0.276419	L	transcription	TRRAP	TRA1
nito	CG2910	FBgn0027548	spenito	35756		RNATH0413	0.610965	0.336239	0.281926	-0.0569493	1.09408	0.190453	0.249531	0.231134	0.603113	0.353521	0.0452031	0.226508	-0.499761	MEK-MAPK (A)	-0.0845007	0.794664	0.02067	0.266989	-0.326521	-0.272043	-0.347271	0.791512	0.0336359	0.964137	0.457183	0.156414	0.421278	0.152342			0.0440566	0.30638	0.308051	0.00039208	-0.948087	1.21405e-22	H	transcription	RBM15; RBM15B
Nup153	CG4453	FBgn0061200	Nup153	32630		RNATH0417	-0.282581	-0.330288	-0.033351	-0.557778	0.259491	-0.43	0.0083056	0.0446393	-0.0544882	0.170742	-0.569996	-0.150502	-0.0367567	MEK-MAPK (A)	0.559349	1.43137	0.894249	0.743888	0.188306	0.624908	0.564446	0.0952151	0.000576344	0.0627474	0.0461353	0.439549	0.0839313	0.0377608			-0.134489	0.226271	0.00356271	0.00680793	-0.967061	7.49765e-24	L	transport	NUP153	NUP1; NSP1
pav	CG1258	FBgn0011692	pavarotti	38515		RNATH0421	1.0166	0.781087	0.506911	0.823976	0.789707	0.276542	0.64327	1.05389	1.22739	0.81232	0.908427	0.700791	0.440354	MEK-MAPK (A)	-0.641797	-0.0263291	-0.968084	0.0952472	-0.264883	-0.144912	-0.159735	0.0636341	0.935593	0.0702293	0.787095	0.265047	0.680228	0.552582			1.22933	1.3544	8.4597e-34	1.22367e-22	-2.00632	7.2544e-50	L	cell cycle	KIF23
Pp1-87B	CG5650	FBgn0004103	Protein phosphatase 1 at 87B	49260		RNATH0182	-0.278971	0.213806	0.0355711	0.23269	0.187865	-0.171636	-0.386005	0.09521	-0.0818682	-0.17516	-0.289844	-0.0375692	0.254256	RAS1-RAF	-0.591206	-0.107383	-0.438478	0.20591	-0.422767	-0.46524	-0.796751	0.0901442	0.748645	0.364895	0.593328	0.0880064	0.19207	0.00251892			-0.0765498	0.170304	0.0957879	0.0384179	-1.53109	1.66111e-38	M	cell cycle	PPP1CC; PPP1CA; PPP1CB	GLC7; PPZ2; PPZ1; PPQ1
Prosα6	CG18495	FBgn0263121	Proteasome alpha6 subunit	45780		RNATH0425	-0.154743	-0.426558	-0.15693	-0.587553	-0.290385	-0.363513	-0.972918	-0.481574	-2.14182	-0.778426	-0.255305	-0.274866	-0.834393	MEK-MAPK	0.328903	0.51133	0.236074	-0.146084	0.299847	0.566399	0.15062	0.306445	0.133041	0.617456	0.681965	0.194277	0.102597	0.522566			-0.147343	0.0825584	0.00192052	0.293637	0.149596	0.0344468	M	ubiquitin/proteasome	PSMA6	SCL1
Prp19	CG5519	FBgn0261119	pre-mRNA processing factor 19	37123		RNATH0360	-0.370763	-0.468686	-0.0935787	-0.584356	-0.321434	-0.67106	-0.185608	-0.0922223	-0.566358	0.163186	-0.0896772	0.127572	0.190949	MEK-MAPK	0.365255	0.1401	1.48765	0.400565	0.429233	0.407477	0.447518	0.260713	0.689227	0.00487757	0.262093	0.0701234	0.236779	0.0672619	A	3.54361	-0.71503	0.237761	2.10115e-21	0.00511178	-1.21265	9.65271e-31	H	mRNA processing	PRPF19	PRP19
Prp31	CG6876	FBgn0036487	CG6876	39655		RNATH0319	-0.443709	-0.552691	-0.20881	-0.490602	-0.258154	-0.399891	-0.50721	-0.120128	-0.119032	0.158115	0.0056873	0.222584	-0.0462629	MEK-MAPK	-0.43998	-0.157817	-0.517035	0.320136	0.530879	0.371954	-0.0749602	0.194261	0.641871	0.277267	0.371301	0.0403037	0.274852	0.761676	A	3.01402	-0.454748	0.274858	4.43881e-13	0.00157784	-0.862538	1.20718e-20	H	mRNA processing	PRPF31	PRP31
Prp8	CG8877	FBgn0033688	pre-mRNA processing factor 8	36304		RNATH0426	-0.582582	-1.124	-0.421642	-0.976559	-0.366036	-0.698588	-0.475769	-0.242673	-0.114755	0.014282	0.137026	0.282397	-0.38915	MEK-MAPK	0.246088	0.263115	0.886717	0.541118	0.581359	0.846678	0.669293	0.446233	0.43033	0.0704126	0.134936	0.0166246	0.0192617	0.00848257	A	3.5291	-0.834458	0.266153	2.27926e-24	0.00175317	-1.23892	1.14434e-31	L	mRNA processing	PRPF8	PRP8
PTP-ER	CG9856	FBgn0016641	PTP-ER	37461	x	RNATH0048	0.602905	0.280605	0.17104	0.0941328	2.2792	0.237139	0.117126	0.0913472	0.471604	0.404122	0.00341206	0.158545	0.101176	MEK-MAPK	-0.24248	-0.0712044	0.24384	-0.0584885	-0.462303	-0.308813	-2.47553	0.446367	0.834262	0.596297	0.868453	0.0537479	0.362143	2.02366e-09			-0.0186674	-0.1469	0.707723	0.0990273	-0.437329	6.0455e-08	H	cell communication	PTPN5; PTPRR; PTPN7	PTP2
raf	CG2845	FBgn0003079	pole hole	31221	x	RNATH0023	-1.99759	-0.670328	-0.513759	-0.519792	-0.58897	-0.372176	-0.664509	-0.818323	-2.90576	-0.500257	-0.310982	0.0426884	-0.136856	RAS1-RAF (A)	0.575805	-0.337059	-1.88595	-0.727529	-0.132981	-0.221776	0.320467	0.0855801	0.328512	0.000851539	0.080419	0.566181	0.552194	0.166047			-0.00831901	-0.0251266	0.883424	0.830131	-0.427196	1.10182e-07	H	cell communication	BRAF; ARAF; RAF1
ras	CG1799	FBgn0003204	raspberry	43873		RNATH0428	0.348241	0.475631	-0.0357969	-0.198092	-0.140731	-0.0117656	-0.150552	0.099785	0.584581	0.00246701	0.0152492	0.471656	-0.353896	RAS1-RAF (A)	-0.280539	-0.0339013	-0.892633	0.165678	-0.398292	-0.149593	0.295953	0.428379	0.917663	0.121673	0.638533	0.0817599	0.661571	0.335331			0.00464304	0.187364	0.881504	0.0227385	-0.21246	0.00642768	H	transport	IMPDH1; IMPDH2	IMD4; IMD3; IMD2
Ras85D	CG9375	FBgn0003205	Ras85D	41140	x	RNATH0022	-0.968762	0.250806	-0.0515786	-0.0342137	0.348446	0.135056	-2.16761	-1.2142	-4.55776	-2.82681	0.304171	-0.028046	-0.346217	RAS1-RAF	0.756189	-0.0189966	0.211341	-2.83163	0.440262	-0.031023	0.37593	0.0291699	0.956128	0.65298	6.5057e-07	0.116576	0.929437	0.107804			0.0123916	0.0739609	0.749483	0.350153	-0.929186	1.20878e-22	M	cell communication	KRAS; HRAS; NRAS; RRAS2; RAP1A; RAP1B; ERAS	RAS2; RAS1; RSR1
Rcd1	CG8233	FBgn0033897	Reduction in Cnn dots 1	36560		RNATH0329	-0.579195	-0.674192	-0.389615	-0.693415	-0.229752	-0.416886	-0.565575	-0.397991	-0.351931	0.0317182	-0.291256	-0.299888	-0.199791	MEK-MAPK (A)	0.484123	-0.438496	0.327522	0.294012	-0.230864	0.0732322	0.186704	0.13784	0.191367	0.488482	0.408079	0.309805	0.827622	0.411666			-0.347448	-0.120931	1.7807e-10	0.178002	0.185083	0.0104383	M	cell cycle	KIAA1310
Rcd5	CG1135	FBgn0263832	Reduction in Cnn dots 5	38478		RNATH0252	-0.448756	-0.517127	-0.270557	-0.5823	0.0785948	-0.398422	-0.381999	-0.427955	-0.106817	-0.101608	-0.233814	-0.277108	-0.457649	MEK-MAPK (A)	0.359554	-0.464176	0.264486	0.520252	-0.140976	-0.100987	0.105841	0.263502	0.169114	0.573396	0.150091	0.536261	0.764511	0.641275			-0.358943	-0.128167	6.25921e-11	0.150207	0.143657	0.0413351	L	cell cycle	MCRS1
RnpS1	CG16788	FBgn0037707	RNA-binding protein S1	41147		RNATH0430	-0.493292	-0.517542	-0.245979	-0.619135	0.196832	-0.203177	-0.318359	-0.298249	0.0334436	0.0424781	-0.0913938	-0.0520445	-0.0258514	RAF-MEK (A)	-0.0375573	-0.0682486	-0.831444	0.240131	-0.428875	0.0943696	0.330891	0.90735	0.835707	0.139031	0.508921	0.0623609	0.778587	0.334441	B	0.450654	-0.624045	-0.259339	1.2859e-19	0.00415421	-0.157602	0.00143122	H	mRNA processing	RNPS1	NSR1; SGN1; CCW14
Roc1a	CG16982	FBgn0025638	Roc1a	31014		RNATH0431	0.376592	0.332505	0.591361	0.430861	-0.109272	-0.202736	0.16743	0.129016	0.169169	0.394632	0.240376	0.214553	-0.178338	RAF-MEK	0.282258	0.51912	-0.307428	0.152227	-0.360632	-0.12228	-0.146959	0.380573	0.130457	0.50668	0.684126	0.133757	0.716049	0.52699			0.124257	-0.0190734	0.0067878	0.889134	-0.0940254	0.244451	H	ubiquitin/proteasome	RBX1; RNF7	HRT1
RpL24	CG9282	FBgn0032518	Ribosomal protein L24	34754		RNATH0433	0.266576	-0.413895	0.036264	-0.545352	-0.0384886	-0.351514	0.0805152	0.00722791	-0.0999749	-0.041196	-0.454318	0.146122	0.0604018	?	-0.942243	-0.948703	-0.705796	-0.20842	0.171113	0.0576129	0.954417	0.0106766	0.0108347	0.166094	0.561564	0.43734	0.865248	0.0163286			-0.45806	-0.190968	1.3809e-14	0.0325597	0.338199	7.34417e-06	L	translation	RPL24	RPL24A; RPL24B
RpS29	CG8495	FBgn0261599	Ribosomal protein S29	41200		RNATH0436	-0.227185	-0.374509	-0.153135	-0.513986	0.59047	-0.205196	-0.114674	0.0415126	0.0148765	-0.128577	0.186579	0.246469	0.284706	RAF-MEK	0.0920026	0.159049	0.184642	1.06159	0.132778	0.150343	0.0953856	0.788971	0.636761	0.69008	0.00781864	0.55269	0.658117	0.671232			-0.286248	-0.0984568	2.41381e-08	0.275105	0.260488	0.00036936	M	translation	RPS29	RPS29A; RPS29B
RpS3	CG6779	FBgn0002622	Ribosomal protein S3	42761		RNATH0437	-0.208839	-0.387808	-0.195776	-0.564611	0.389803	-0.424154	-0.171977	-0.00553124	0.000270195	0.0459638	0.226197	0.327524	-0.225206	MEK-MAPK (A)	-0.494796	-0.0786636	-0.632238	0.412421	0.352976	-0.170555	-0.561647	0.16048	0.812012	0.199959	0.256068	0.186948	0.618365	0.0606183			-0.197398	0.356601	5.34052e-05	5.39138e-05	-0.265917	0.000685276	L	translation	RPS3	RPS3
RpS3A	CG2168	FBgn0017545	Ribosomal protein S3A	43768		RNATH0438	-0.172657	-0.457316	-0.292629	-0.590764	0.0703724	-0.637559	-0.274718	0.0555494	-0.0104858	0.0788114	0.213757	0.446722	-0.380592	MEK-MAPK	-0.401189	-0.00430793	-0.0695167	0.370166	-0.0407164	-0.400581	-0.18182	0.242595	0.989527	0.881455	0.339482	0.8538	0.240202	0.421139			-0.187668	0.34995	0.000109037	7.37641e-05	-0.452135	2.3926e-08	L	translation	RPS3A	RPS1A; RPS1B
RpS8	CG7808	FBgn0039713	Ribosomal protein S8	43532		RNATH0439	-0.211141	-0.380422	-0.248749	-0.583072	0.493339	-0.23871	-0.243416	0.0766615	-0.148452	-0.129658	0.0482276	0.390886	0.075075	RAF-MEK	0.239934	0.222334	0.388654	0.460208	-0.19664	-0.116861	0.230783	0.459354	0.509573	0.40259	0.20532	0.382062	0.728156	0.328418			-0.178181	0.137379	0.000176309	0.0883527	-0.040178	0.679391	L	translation	RPS8	RPS8B; RPS8A
scra	CG2092	FBgn0261385	scraps	35696		RNATH0441	1.04735	0.9227	0.499645	0.751809	0.681656	0.389962	0.754618	1.09875	1.50712	0.848715	0.868205	0.917955	0.37968	MEK-MAPK (A)	0.0175494	0.187702	0.361823	0.0958502	-0.771923	0.0915649	-0.184361	0.95699	0.574669	0.438695	0.784915	0.00396676	0.784916	0.418188			1.30004	1.55182	2.73124e-35	9.61609e-25	-2.06983	2.62822e-51	L	cell cycle	ANLN
SF3a120	CG16941	FBgn0038464	SF3a120	42048		RNATH0279	-0.5622	-1.43527	-0.47897	-1.04335	-0.7098	-1.18785	-0.851685	-0.508317	-0.518842	0.331591	0.151917	0.011384	-0.708105	MEK-MAPK	0.254487	0.745309	1.26639	-0.324547	0.755728	0.972689	0.8603	0.425267	0.0322027	0.0154022	0.365902	0.00349488	0.00838122	0.00121934	A	2.25922	-0.936459	0.0422975	9.02342e-26	0.556568	-1.96768	8.34984e-49	L	mRNA processing	SF3A1	PRP21
skd	CG9936	FBgn0003415	skuld	43906		RNATH0444	0.366001	0.268074	0.0777967	0.343836	0.39129	0.0773667	-0.0662557	0.204127	0.168233	-0.000509498	0.627356	0.24173	-0.0425453	MEK-MAPK (A)	-0.505472	-0.0888323	-0.24422	-0.244355	-0.221269	-0.466931	-0.532934	0.125839	0.793265	0.595582	0.49225	0.336031	0.177067	0.0317508			-0.122559	-0.00293505	0.00801838	0.961877	0.0554391	0.387318	M	transcription	MED13; MED13L
Slmap †	CG17494	FBgn0040011	sarcolemma associated protein †	3355127		RNATH0282	-0.363852	0.249258	0.144643	0.0571132	0.259279	0.0839809	-0.284251	-0.0282902	-0.627609	-0.231285	0.208277	-0.293329	0.0884799	RAS1-RAF	-0.0270957	0.208699	-0.052009	-0.211977	-0.184993	-0.120848	-0.28791	0.932756	0.538779	0.912647	0.555421	0.439833	0.721798	0.23415			-0.21653	-0.178531	9.38394e-06	0.0442377	-0.364152	4.53474e-06	H	cell communication	SLMAP; CCDC136; TRAF3IP3	FAR10; DMA1; VPS64; DMA2
SmB	CG5352	FBgn0262601	Small ribonucleoprotein particle protein B	34426		RNATH0445	-0.155798	-0.445178	-0.12429	-0.838121	-0.184563	-0.215749	-0.147984	-0.0030393	-0.210319	-0.135784	0.299399	0.08534	-0.116642	MEK-MAPK	0.533244	0.452397	0.679176	1.20906	0.986464	1.04257	0.494652	0.112537	0.176603	0.149987	0.00241076	0.000172031	0.00515309	0.0388315	A	2.21612	-0.347559	-0.0945404	1.34146e-10	0.295113	-0.291316	0.00020833	M	mRNA processing	SNRPB; SNRPN; SNURF	SMB1
SmD2	CG1249	FBgn0261789	Small ribonucleoprotein particle protein SmD2	40781		RNATH0259	-0.559827	-1.05082	-0.491182	-1.38832	-0.81546	-1.28045	-0.852758	-0.232414	-0.314446	0.501403	0.427143	0.146188	-1.11099	MEK-MAPK	0.461153	0.469908	1.19711	1.02447	1.21359	1.60774	1.09676	0.156845	0.173366	0.0166753	0.00849371	3.04834e-05	0.000253501	0.000160049	A	2.73819	-1.08896	0.156816	4.48233e-27	0.0633214	-1.50682	1.35119e-36	L	mRNA processing	SNRPD2; SNRPD2P1	SMD2
SmD3	CG8427	FBgn0023167	Small ribonucleoprotein Sm D3	36306		RNATH0446	-0.285741	-0.489759	-0.1645	-0.399759	-0.905087	-0.259635	-0.3337	-0.0613317	-0.110737	-0.0682217	0.221554	0.140223	-0.12697	MEK-MAPK	0.447132	0.776947	0.60183	1.01783	1.00805	1.17327	0.573069	0.17994	0.0271781	0.207029	0.0092142	0.00014387	0.00218536	0.0211987	A	2.44056	-0.659026	-0.101589	6.1357e-21	0.258864	-0.426098	1.19431e-07	M	mRNA processing	SNRPD3	SMD3
SmF	CG16792	FBgn0000426	Developmental embryonic B	36314		RNATH0348	-0.185673	-1.04837	-0.16878	-1.15693	-0.360561	-0.646138	-0.14888	-0.0289137	-0.284453	-0.090673	0.267369	0.0603889	-0.215928	MEK-MAPK	0.623145	0.286441	0.89735	0.557164	0.965661	0.738903	0.786377	0.0608655	0.400152	0.0629142	0.131249	0.000477479	0.0370084	0.00293927	A	2.69169	-0.413894	-0.045035	4.95198e-13	0.650121	-0.207754	0.00766989	H	mRNA processing	SNRPF	SMX3
sprt	CG30023	FBgn0082585	sprite	246397		RNATH0449	0.312911	0.0137166	0.0067288	-0.0611236	-0.509387	-0.27572	-0.157067	0.18477	0.47297	-0.0276197	0.20905	-0.826625	-0.14469	RAS1-RAF	0.521372	1.48622	0.103004	0.551798	0.562044	-0.0684781	0.22244	0.124458	0.000178124	0.825602	0.134647	0.020666	0.838673	0.337613			-0.179428	-0.131221	0.000165825	0.140988	0.0282097	0.63282	H	transport
Spx	CG3780	FBgn0015818	Spliceosomal protein on the X	31558		RNATH0450	-0.621548	-1.51946	-0.499254	-1.44542	-0.747543	-1.02531	-0.506988	-0.423364	-0.726614	0.177676	-0.28857	0.0992085	0.0963944	MEK-MAPK	-0.192232	0.804051	0.207808	0.930298	1.5112	0.609548	0.372436	0.559302	0.0231956	0.657468	0.0140776	9.06522e-07	0.0826204	0.11788	A	2.66904	-0.959445	0.285422	3.95477e-28	0.00104787	-1.02838	8.7269e-26	L	mRNA processing	SF3B4	HSH49; MIP6
srp	CG3992	FBgn0003507	serpent	41944		RNATH0451	0.217025	-0.0519141	-0.0269859	0.0915629	0.298598	-0.176152	-0.299396	0.0233234	0.148567	-0.154273	-0.323628	0.0260886	0.00221704	RAS1-RAF	0.178222	0.682692	0.0866188	0.38575	0.0559404	-0.13124	-0.510765	0.573724	0.0470936	0.851106	0.291636	0.808738	0.699561	0.108098			-0.355971	-0.354641	5.88143e-11	0.000111471	-0.453676	2.19596e-08	L	transcription	GATA6; GATA4; GATA5; TRPS1	GLN3; DAL80; GZF3; GAT1
Ssrp	CG4817	FBgn0010278	Structure specific recognition protein	37767		RNATH0454	0.478732	0.916981	0.149045	0.483833	1.21693	0.462256	0.278323	0.191555	-0.185939	0.453394	0.268284	0.486377	0.730569	MEK-MAPK	-0.17804	0.0603542	-0.618306	0.191497	-0.370135	0.0610924	0.0321599	0.610665	0.854252	0.233729	0.58603	0.122999	0.860865	0.910507			0.71898	0.461309	1.2872e-22	8.38004e-07	-0.256352	0.00108423	L	transcription	SSRP1	POB3; RTT106
Strip †	CG11526	FBgn0035437	Striatin interacting protein †	38412		RNATH0255	-0.909025	0.372761	0.246738	0.115973	0.00923947	-0.196739	-0.57844	-0.0571823	-1.03243	-0.559185	0.375291	-0.62206	-0.389414	RAS1-RAF	0.15284	0.377994	0.240739	0.296746	-0.271733	0.289791	-0.0515936	0.630254	0.256312	0.604219	0.403711	0.233455	0.392375	0.825532			-0.326759	-0.0413362	9.0735e-10	0.681243	-0.0992296	0.191712	H	cell communication	FAM40A; FAM40B	FAR11
Sur-8	CG5407	FBgn0038504	Sur-8	42093	x	RNATH0213	-0.401925	0.162497	0.0615509	0.094056	0.29265	0.0078211	-0.142867	-0.0659071	-0.212281	-0.77169	0.216952	0.0855842	-0.133178	RAS1-RAF	-0.176683	0.337149	-0.0358495	0.410584	-0.369514	0.0553365	-0.134267	0.582073	0.307835	0.937888	0.258953	0.109531	0.869495	0.582185			-0.0905255	-0.042464	0.0486359	0.676836	-0.0474696	0.606442	H	cell communication	SHOC2
tsu	CG8781	FBgn0033378	tsunagi	35924		RNATH0460	-0.190875	-0.582713	-0.252883	-0.312314	-0.413168	0.00241428	-0.491382	-0.269483	-0.0887114	-0.0609943	-0.0770855	0.0423669	-0.0362096	MEK-MAPK	-0.40073	-0.72714	-0.275219	-0.553837	-0.380783	-0.236372	0.0538763	0.217593	0.0414805	0.554133	0.138365	0.100122	0.489743	0.810708	B	1.10173	-0.569453	-0.367795	3.07071e-18	6.56082e-05	-0.417486	2.0598e-07	H	mRNA processing	RBM8A; ELAVL2; ELAVL3; RBFOX2; RBM34; ELAVL4; RBFOX1	RNA15
U2af50	CG9998	FBgn0005411	U2 small nuclear riboprotein auxiliary factor 50	32602		RNATH0463	-0.504453	-1.25221	-0.475412	-1.01622	-0.572129	-0.463214	-0.462827	-0.210551	-0.608553	-0.08863	-0.19269	0.0902871	-0.156206	MEK-MAPK	-0.478145	0.574478	0.312821	0.745379	0.387031	0.198231	0.105086	0.146781	0.0898762	0.498661	0.0452464	0.0934996	0.555828	0.650498	A	1.22129	-0.971826	0.390186	8.37549e-29	1.79548e-05	-1.1881	2.0935e-30	L	mRNA processing	U2AF2; UHMK1; DAZAP1	RNA15; PUB1; MUD2
U4-U6-60K	CG6322	FBgn0036733	U4-U6 small nuclear riboprotein factor 60K	39955		RNATH0314	-0.252878	-0.328553	-0.00741108	-0.36043	-0.0842065	-0.268134	-0.42762	0.00448487	0.259253	0.0061316	0.0466191	0.252765	-0.172624	MEK-MAPK	-0.218373	-0.109041	0.526555	-0.0955745	0.113322	0.226217	0.164714	0.560835	0.739736	0.302253	0.796987	0.615888	0.546508	0.545649	A	2.9682	-0.432694	0.165563	1.06893e-13	0.0432408	-0.871514	1.17929e-20	H	mRNA processing	PRPF4; PEX7; SNRNP40; POC1B	PRP4
Ubp64E	CG5486	FBgn0016756	Ubiquitin-specific protease 64E	38644		RNATH0464	-0.556646	-0.738643	-0.515477	-0.706579	-0.760209	-0.699357	-0.44901	-0.528724	-0.674252	-0.402744	0.0786101	0.134576	0.294833	MEK-MAPK	-0.102756	-0.00279727	-0.07112	0.312662	-0.311136	-0.25513	-0.301552	0.749878	0.993155	0.877227	0.382284	0.198973	0.451299	0.198935	N	-0.931249	-2.0092	-0.0618428	3.07443e-44	0.516418	-0.355715	7.31815e-06	H	ubiquitin/proteasome	USP47; USP40; USP41; USP12	UBP15; UBP6
Wnk	CG7177	FBgn0037098	CG7177	40391		RNATH0321	0.300186	0.28463	0.046356	0.227641	0.254627	0.0714707	0.077081	0.0589627	0.064927	0.0739438	0.452721	0.0307309	-0.115331	MEK-MAPK (A)	0.261191	0.702167	0.148726	0.565177	0.279907	0.346082	-0.0658437	0.413914	0.0456584	0.751872	0.154172	0.209874	0.307843	0.779484			-0.133249	-0.460277	0.00396532	1.43378e-06	-0.0261203	0.818618	L	cell communication	WNK2; WNK1; WNK3; WNK4
βggt-I	CG3469	FBgn0015000	beta subunit of type I geranylgeranyl transferase	33704	x	RNATH0228	-0.633998	0.165511	-0.0409804	0.0552268	0.230057	-0.0397679	-0.252673	0.101338	-0.0978982	-0.156849	0.0168252	-0.601816	0.0636918	RAS1-RAF	-0.427815	0.140779	-0.364302	-0.0333853	0.432795	-0.0262843	-0.438314	0.198186	0.675115	0.435356	0.928122	0.0778877	0.937678	0.0723049			-0.135073	-0.290152	0.00364944	0.00125007	-0.351249	9.0687e-06	H	cell communication	PGGT1B	CDC43; BET2
