# Supplementary material for: A Functional Screen Reveals an Extensive Layer of Transcriptional and Splicing Control Underlying RAS/MAPK Signaling in Drosophila
Source: PLoS Biol. 2014 Mar 18;12(3):e1001809. doi: 10.1371/journal.pbio.1001809 (PMC3958334; doi:10.1371/journal.pbio.1001809)
Supplement: Table S6 — Detailed qPCR results (MS Excel file). Values for the confirmation experiment and in vivo qPCR presented in Figure 5A and 5B. mRNA levels are expressed as log2 ratios of negative control (GFP dsRNA treated S2 cells or no RNAi flies). The right panel shows the associated p-values (unpaired two-tailed Student's t-test). AGO1 and sprt were not followed-up as the observed increase in mek mRNA levels in the initial qPCR secondary screen was not confirmed in this experiment. The dsRNA probes from our set targeting mapk and ksr overlap with the SYBR green qPCR probes invalidating those results. Both qPCR assays were validated with separate dsRNAs (unpublished data). (XLSX) [file pbio.1001809.s017.xlsx]

## Sheet: qPCR confirmation
RNAi	mapk (mRNA)	mek (mRNA)	raf (mRNA)	Ras85D (mRNA)	ksr (mRNA)	cnk (mRNA)	PTP-ER (mRNA)	Act5C (mRNA)	RpL32 (mRNA)	p-val mapk (mRNA)	p-val mek (mRNA)	p-val raf (mRNA)	p-val Ras85D (mRNA)	p-val ksr (mRNA)	p-val cnk (mRNA)	p-val PTP-ER (mRNA)	p-val Act5C (mRNA)	p-val RpL32 (mRNA)
no dsRNA	0.261503	-0.261992	-0.087832	-0.232687	-0.371363	-0.252874	-0.0578181	-0.119192	0.119192	0.0322392	0.248109	0.577532	0.190297	0.085463	0.0498349	0.596834	0.430237	0.360758
GFP	-9.86865e-17	-8.38835e-16	-2.54426e-16	7.19525e-16	-2.62136e-17	-4.996e-16	1.94675e-17	-2.15877e-17	5.01142e-17	1	1	1	1	1	1	1	1	1
mapk		0.190927	0.156914	-0.0205048	0.361812	-0.0217051	0.0952685	0.147368	-0.147368		0.338628	0.30196	0.900416	0.0793821	0.826051	0.280165	0.343564	0.171203
mek	0.0113125	-2.60285	-0.264397	-0.095906	-0.127632	-0.310876	-0.273562	0.0865533	-0.0865532	0.917439	8.23902e-08	0.106205	0.547262	0.557859	0.0159482	0.00903545	0.5785	0.408216
raf	0.0350124	-0.272095	-2.09766	-0.284555	-0.288167	-0.318815	-0.0135221	0.0627195	-0.0627195	0.763892	0.179954	5.10918e-08	0.130574	0.140996	0.0135332	0.890909	0.694461	0.547752
Ras85D	-0.0824072	0.0510904	-0.321833	-3.08877	-0.431711	-0.468186	-0.151855	0.307203	-0.307203	0.450427	0.792414	0.0448328	4.19977e-09	0.0439614	0.000585408	0.153142	0.0845243	0.0139606
Ksr	0.348113	0.0248165	-0.137531	-0.120437		-0.131477	-0.00952247	0.0137558	-0.0137557	0.00782815	0.898823	0.36956	0.450059		0.198946	0.918099	0.924109	0.892677
cnk	-0.0537917	-0.154403	-0.394679	-0.206585	-0.350505	-2.5297	-0.30611	0.220483	-0.220483	0.618458	0.435558	0.0182198	0.213809	0.0809506	1.0562e-10	0.0128644	0.142816	0.0513812
PTP-ER	-0.0622429	-0.0320443	-0.0122582	-0.050484	0.0287757	-0.17572	-1.88374	0.130208	-0.130208	0.622845	0.868075	0.939523	0.789507	0.884789	0.105968	3.01864e-09	0.431015	0.225543
eIF4AIII	-1.4869	-0.984384	-0.410413	-0.191859	-0.150668	-0.291502	-0.226254	0.118384	-0.118384	5.96649e-08	0.00038844	0.0164344	0.259281	0.434912	0.0101745	0.0197494	0.459885	0.273977
Prp19	-0.264952	-0.48501	0.71375	0.275134	0.701707	-0.152786	0.770315	-0.0684804	0.0684804	0.0314599	0.0688511	0.000465637	0.106186	0.00317222	0.126536	2.67401e-06	0.630252	0.521881
Caper	0.294391	0.0205755	0.219136	0.0536982	0.323195	-0.0422591	0.0770719	0.0279194	-0.0279194	0.0186014	0.91647	0.15908	0.737114	0.11258	0.685469	0.421113	0.846289	0.787131
U2af50	-0.332204	0.163613	0.330199	0.377793	0.798358	0.422849	0.727109	-0.023854	0.023854	0.0108235	0.404907	0.0417798	0.0420489	0.00131114	0.00823612	0.000187079	0.872666	0.823447
Cdk12	-1.23752	-0.10855	-0.309308	-0.117306	-0.171028	-0.178529	-0.0367465	0.299908	-0.299908	3.49283e-07	0.587735	0.0520376	0.466862	0.366773	0.0885811	0.686699	0.0730013	0.0132263
Fip1	-0.837385	-0.328316	-0.346206	-0.164374	-0.491244	-0.498234	0.0525044	0.199701	-0.199701	1.23167e-05	0.12696	0.0345153	0.333256	0.0221887	0.000658915	0.554509	0.185749	0.156124
CG1603	-1.47532	-0.20348	-0.0984392	-0.0462743	-0.148265	-0.15757	-0.0269526	0.0971692	-0.0971693	6.63002e-06	0.335426	0.501896	0.769006	0.437685	0.121572	0.774943	0.511378	0.352235
gfzf	-0.00275086	-2.8633	-0.229286	-0.124004	-0.384546	-0.698556	-0.354918	0.23281	-0.23281	0.980309	4.17448e-08	0.131542	0.467322	0.0606365	2.49273e-05	0.00276275	0.125438	0.0553627
CG4936	-0.204531	-0.685894	-0.641999	-0.357374	-0.66016	-0.554255	-1.36919	0.289669	-0.289669	0.0809084	0.00496347	0.00110024	0.0430443	0.0045373	0.000152712	1.1616e-08	0.0723824	0.020167
AGO1	0.742648	0.861887	0.372523	-0.0377891	0.373276	-0.460259	0.00321186	-0.15637	0.15637	6.31827e-05	0.0013396	0.0241508	0.831696	0.070373	0.0013995	0.972974	0.296349	0.182169
sprt	0.357633	0.410713	0.0111715	0.240965	-0.154795	-0.67622	0.133069	0.0543129	-0.0543129	0.00694189	0.0554566	0.938015	0.163989	0.415983	1.88063e-05	0.174359	0.704902	0.607899

## Sheet: in-vivo qPCR data
RNAi	mapk (mRNA)	mek (mRNA)	PTP-ER (mRNA)	Act5C (mRNA)	RpL32 (mRNA)	p-val mapk (mRNA)	p-val mek (mRNA)	p-val PTP-ER (mRNA)	p-val Act5C (mRNA)	p-val RpL32 (mRNA)
CG1603	-2.06645	-0.554115	-0.40474	-0.374917	0.41375	0.000534987	0.0746279	0.121064	0.0229245	0.0187485
gfzf	-0.291662	-1.6597	0.473132	-0.516806	0.513762	0.240069	0.000538064	0.0376386	2.20636e-06	0.000192978
CG4936	-0.176246	-0.109118	-1.06249	-0.327945	0.300042	0.513791	0.678145	0.000574255	0.0142406	0.0565782
hs-flipout (no RNAi)	-4.7581e-17	-2.15106e-16	2.42861e-16	-3.54655e-17	1.54198e-18	1	1	1	1	1
