# Supplementary material for: A Functional Screen Reveals an Extensive Layer of Transcriptional and Splicing Control Underlying RAS/MAPK Signaling in Drosophila
Source: PLoS Biol. 2014 Mar 18;12(3):e1001809. doi: 10.1371/journal.pbio.1001809 (PMC3958334; doi:10.1371/journal.pbio.1001809)
Supplement: Table S7 — Detailed sequencing data from the mapk RT-PCR experiment (MS Excel file). Summary of sequencing data from cloned mapk RT-PCR products. 142 clones were successfully sequenced and aligned in order to investigate the nature of the splicing defects induced by Caper and Prp19 knockdown. mapk exons are labeled according to the numbering scheme we used in this study (I–VIII) as well as Flybase exon IDs. “rl:8/10/13alt” refers to an alternate exon located downstream of exon VIII and has been described previously [130]. Presence or absence of exons in a given clone is indicated by “1” or “0.” Exons not annotated in Flybase are indicated in the individual clone entries (for example, rl:2-B in clone CaperKD_41 is a rl:2-like exon with an alternate splice acceptor site). All exon sequences (annotated and novel) are listed in the “mapk exons” tab. (XLSX) [file pbio.1001809.s018.xlsx]

## Sheet: RT-PCR clone annotation
Clone	dsRNA	Transcript name	I (rl:9/11)	I (rl:1)	I-II (rl:14)	II (rl:2)	II (rl:12)	III (rl:3)	IV (rl:4)	V (rl:5)	VI (rl:6)	VII (rl:7)	VIII (rl:8/10/13)	VIII (rl:8/10/13alt)	Expected length	Protein product
(annotated transcript)	(annotated transcript)	RD	0	0	1	0	0	1	1	1	1	1	1	0	1804	normal
(annotated transcript)	(annotated transcript)	RF	0	1	0	1	0	1	1	1	1	1	1	0	1630	normal
(annotated transcript)	(annotated transcript)	RB	1	0	0	1	0	1	1	1	1	1	1	0	1567	normal
(annotated transcript)	(annotated transcript)	RE	1	0	0	0	1	1	1	1	1	1	1	0	1550	normal
CaperKD_4	Caper	NA							1	1	1	0	1	0	NA	NA
CaperKD_6	Caper	NA						1	0	1	1	0	1	0	NA	NA
CaperKD_12	Caper	RD	0	0	1	0	0	1	1	1	1	1	1	0	1804	normal
CaperKD_28	Caper	RD	0	0	1	0	0	1	1	1	1	1	1	0	1804	normal
CaperKD_30	Caper	RD	0	0	1	0	0	1	1	1	1	1	1	0	1804	normal
CaperKD_32	Caper	RD	0	0	1	0	0	1	1	1	1	1	1	0	1804	normal
CaperKD_62	Caper	RD	0	0	1	0	0	1	1	1	1	1	1	0	1804	normal
CaperKD_25	Caper	RDΔ4	0	0	1	0	0	1	0	1	1	1	1	0	1693	deletion, in frame
CaperKD_29	Caper	RDΔ4	0	0	1	0	0	1	0	1	1	1	1	0	1693	deletion, in frame
CaperKD_31	Caper	RDΔ4	0	0	1	0	0	1	0	1	1	1	1	0	1693	deletion, in frame
CaperKD_17	Caper	RDΔ7	0	0	1	0	0	1	1	1	1	0	1	0	1615	deletion, in frame
CaperKD_19	Caper	RDΔ7	0	0	1	0	0	1	1	1	1	0	1	0	1615	deletion, in frame
CaperKD_33	Caper	RDΔ7	0	0	1	0	0	1	1	1	1	0	1	0	1615	deletion, in frame
CaperKD_37	Caper	RDΔ7	0	0	1	0	0	1	1	1	1	0	1	0	1615	deletion, in frame
CaperKD_44	Caper	RDΔ7	0	0	1	0	0	1	1	1	1	0	1	0	1615	deletion, in frame
CaperKD_41	Caper	RBrl:2-B	1	0	0	rl:2-B	0	1	1	1	1	1	1	0	1570	normal
CaperKD_14	Caper	RB	1	0	0	1	0	1	1	1	1	1	1	0	1567	normal
CaperKD_22	Caper	RB	1	0	0	1	0	1	1	1	1	1	1	0	1567	normal
CaperKD_34	Caper	RDΔ4-5	0	0	1	0	0	1	0	0	1	1	1	0	1558	deletion, in frame
CaperKD_11	Caper	RDΔ4Δ7	0	0	1	0	0	1	0	1	1	0	1	0	1504	deletion, in frame
CaperKD_43	Caper	RDΔ4Δ7	0	0	1	0	0	1	0	1	1	0	1	0	1504	deletion, in frame
CaperKD_49	Caper	RDΔ4Δ7	0	0	1	0	0	1	0	1	1	0	1	0	1504	deletion, in frame
CaperKD_61	Caper	RDΔ4Δ7	0	0	1	0	0	1	0	1	1	0	1	0	1504	deletion, in frame
CaperKD_48	Caper	RDΔ3Δ7	0	0	1	0	0	0	1	1	1	0	1	0	1488	frameshift
CaperKD_27	Caper	REΔ4	1	0	0	0	1	1	0	1	1	1	1	0	1439	deletion, in frame
CaperKD_15	Caper	RB/REΔ2/12	1	0	0	0	0	1	1	1	1	1	1	0	1378	loss of start site, probable frameshift
CaperKD_16	Caper	RB/REΔ2/12	1	0	0	0	0	1	1	1	1	1	1	0	1378	loss of start site, probable frameshift
CaperKD_23	Caper	RBΔ7	1	0	0	1	0	1	1	1	1	0	1	0	1378	deletion, in frame
CaperKD_18	Caper	RDΔ3-4Δ7	0	0	1	0	0	0	0	1	1	0	1	0	1377	frameshift
CaperKD_40	Caper	RDΔ6-7	0	0	1	0	0	1	1	1	0	0	1	0	1330	deletion, in frame
CaperKD_24	Caper	RB/REΔ2/12Δ4	1	0	0	0	0	1	0	1	1	1	1	0	1267	loss of start site, probable frameshift
CaperKD_13	Caper	RB/REΔ2/12-3	1	0	0	0	0	0	1	1	1	1	1	0	1251	loss of start site, probable frameshift
CaperKD_20	Caper	RB/REΔ2/12-3	1	0	0	0	0	0	1	1	1	1	1	0	1251	loss of start site, probable frameshift
CaperKD_64	Caper	RB/REΔ2/12-3	1	0	0	0	0	0	1	1	1	1	1	0	1251	loss of start site, probable frameshift
CaperKD_10	Caper	RDΔ4alt	0	0	1	0	0	1	0	1	1	1	0	1	1222	deletion, in frame
CaperKD_21	Caper	RDΔ4Δ6-7	0	0	1	0	0	1	0	1	0	0	1	0	1219	deletion, in frame
CaperKD_26	Caper	RDΔ4Δ6-7	0	0	1	0	0	1	0	1	0	0	1	0	1219	deletion, in frame
CaperKD_36	Caper	RDΔ4Δ6-7	0	0	1	0	0	1	0	1	0	0	1	0	1219	deletion, in frame
CaperKD_7	Caper	RDΔ4Δ6-7	0	0	1	0	0	1	0	1	0	0	1	0	1219	deletion, in frame
CaperKD_8	Caper	RDΔ4Δ6-7	0	0	1	0	0	1	0	1	0	0	1	0	1219	deletion, in frame
CaperKD_58	Caper	RB/REΔ2/12-3Δ7	1	0	0	0	0	0	1	1	1	0	1	0	1062	loss of start site, probable frameshift
CaperKD_45	Caper	RDΔ3-7	0	0	1	0	0	0	0	0	0	0	1	0	957	frameshift
CaperKD_47	Caper	RB/REΔ2/12-4Δ7	1	0	0	0	0	0	0	1	1	0	1	0	951	loss of start site, probable frameshift
CaperKD_68	Caper	RB/REΔ2/12-4Δ7	1	0	0	0	0	0	0	1	1	0	1	0	951	loss of start site, probable frameshift
CaperKD_9	Caper	RDΔ2-7rl:14-Arl:8/10/13-A	0	0	rl:14-A	0	0	0	0	0	0	0	rl:8/10/13-A	0	862	frameshift
CaperKD_50	Caper	RB/REΔ2/12-3Δ6-7	1	0	0	0	0	0	1	1	0	0	1	0	777	loss of start site, probable frameshift
CaperKD_42	Caper	RBΔ5Δ7	1	0	0	1	0	1	1	0	1	0	0	1	772	deletion, in frame
CaperKD_35	Caper	RDΔ4Δ6-7alt	0	0	1	0	0	1	0	1	0	0	0	1	748	deletion, in frame
CaperKD_39	Caper	RB/REΔ2/12-4Δ6-7	1	0	0	0	0	0	0	1	0	0	1	0	666	loss of start site, probable frameshift
CaperKD_46	Caper	RB/REΔ2/12-4Δ6-7	1	0	0	0	0	0	0	1	0	0	1	0	666	loss of start site, probable frameshift
CaperKD_38	Caper	RB/REΔ2/12-7rl:9-Arl:8/10/13-B	rl:9/11-A	0	0	0	0	0	0	0	0	0	rl:8/10/13-B	0	116	loss of start site, probable frameshift
GFPKD_3	GFP	NA								1	1	1	1	0	NA
GFPKD_38	GFP	NA								rl:i5-6	1	1	1	0	NA
GFPKD_4	GFP	NA								1	1	1	1	0	NA
GFPKD_11	GFP	RD	0	0	1	0	0	1	1	1	1	1	1	0	1804	normal
GFPKD_18	GFP	RD	0	0	1	0	0	1	1	1	1	1	1	0	1804	normal
GFPKD_23	GFP	RD	0	0	1	0	0	1	1	1	1	1	1	0	1804	normal
GFPKD_24	GFP	RD	0	0	1	0	0	1	1	1	1	1	1	0	1804	normal
GFPKD_32	GFP	RF	0	1	0	1	0	1	1	1	1	1	1	0	1630	normal
GFPKD_63	GFP	RFrl:12	0	1	0	0	1	1	1	1	1	1	1	0	1613	normal
GFPKD_5	GFP	RBrl:2-A	1	0	0	rl:2-A	0	1	1	1	1	1	1	0	1602	normal
GFPKD_22	GFP	RBrl:2-B	1	0	0	rl:2-B	0	1	1	1	1	1	1	0	1570	normal
GFPKD_10	GFP	RB	1	0	0	1	0	1	1	1	1	1	1	0	1567	normal
GFPKD_15	GFP	RB	1	0	0	1	0	1	1	1	1	1	1	0	1567	normal
GFPKD_19	GFP	RB	1	0	0	1	0	1	1	1	1	1	1	0	1567	normal
GFPKD_25	GFP	RBrl:9/11-Brl:2-C	rl:9/11-B	0	0	rl:2-C	0	1	1	1	1	1	1	0	1554	normal
GFPKD_52	GFP	RE	1	0	0	0	1	1	1	1	1	1	1	0	1550	normal
GFPKD_13	GFP	RErl:12-A	1	0	0	0	rl:12-A	1	1	1	1	1	1	0	1547	normal
GFPKD_64	GFP	RDΔ4rl:6-Arl:7-A	0	0	1	0	0	1	0	1	rl:6-A	rl:7-A	1	0	1511	frameshift
GFPKD_6	GFP	REΔ4	1	0	0	0	1	1	0	1	1	1	1	0	1439	deletion, in frame
GFPKD_35	GFP	REΔ4rl:12-A	1	0	0	0	rl:12-A	1	0	1	1	1	1	0	1436	deletion, in frame
GFPKD_12	GFP	RB/REΔ2/12	1	0	0	0	0	1	1	1	1	1	1	0	1378	loss of start site, probable frameshift
GFPKD_16	GFP	RB/REΔ2/12	1	0	0	0	0	1	1	1	1	1	1	0	1378	loss of start site, probable frameshift
GFPKD_17	GFP	RB/REΔ2/12	1	0	0	0	0	1	1	1	1	1	1	0	1378	loss of start site, probable frameshift
GFPKD_20	GFP	RB/REΔ2/12	1	0	0	0	0	1	1	1	1	1	1	0	1378	loss of start site, probable frameshift
GFPKD_51	GFP	RB/REΔ2/12	1	0	0	0	0	1	1	1	1	1	1	0	1378	loss of start site, probable frameshift
GFPKD_61	GFP	RB/REΔ2/12	1	0	0	0	0	1	1	1	1	1	1	0	1378	loss of start site, probable frameshift
GFPKD_7	GFP	RB/REΔ2/12	1	0	0	0	0	1	1	1	1	1	1	0	1378	loss of start site, probable frameshift
GFPKD_8	GFP	RB/REΔ2/12	1	0	0	0	0	1	1	1	1	1	1	0	1378	loss of start site, probable frameshift
GFPKD_14	GFP	RB/REΔ2/12Δ4	1	0	0	0	0	1	0	1	1	1	1	0	1267	loss of start site, probable frameshift
GFPKD_46	GFP	RB/REΔ2/12-3	1	0	0	0	0	0	1	1	1	1	1	0	1251	loss of start site, probable frameshift
GFPKD_55	GFP	RB/REΔ2/12-3	1	0	0	0	0	0	1	1	1	1	1	0	1251	loss of start site, probable frameshift
GFPKD_47	GFP	RB/REΔ2/12-4rl:5-A	1	0	0	0	0	0	0	rl:5-A	1	1	1	0	1101	loss of start site, probable frameshift
GFPKD_9	GFP	RBalt	1	0	0	1	0	1	1	1	1	1	0	1	1096	normal
GFPKD_48	GFP	RDΔ3-4Δ6-7	0	0	1	0	0	0	0	1	0	0	1	0	1092	frameshift
GFPKD_30	GFP	REΔ6-7	1	0	0	0	1	1	1	1	0	0	1	0	1076	deletion, in frame
GFPKD_1	GFP	RDΔ3-7alt	0	0	1	0	0	0	0	0	0	0	0	1	486	frameshift
Prp19KD_23	Prp19	RD	0	0	1	0	0	1	1	1	1	1			NA	normal
Prp19KD_4	Prp19	NA											1	0	NA
Prp19KD_6	Prp19	NA								1	1	1	1	0	NA
Prp19KD_7	Prp19	NA								1	1	1	1	0	NA
Prp19KD_53	Prp19	RDΔ7rl:i2-3	0	0	1	0	rl:i2-3	1	1	1	1	0	1	0	1758	frameshift
Prp19KD_28	Prp19	RDΔ4	0	0	1	0	0	1	0	1	1	1	1	0	1693	deletion, in frame
Prp19KD_51	Prp19	RDΔ4	0	0	1	0	0	1	0	1	1	1	1	0	1693	deletion, in frame
Prp19KD_16	Prp19	RDΔ3-4rl:6-7	0	0	1	0	0	0	0	1	rl:6-7	rl:6-7	1	0	1620	frameshift
Prp19KD_18	Prp19	RDΔ7	0	0	1	0	0	1	1	1	1	0	1	0	1615	deletion, in frame
Prp19KD_14	Prp19	RDΔ4Δ7	0	0	1	0	0	1	0	1	1	0	1	0	1504	deletion, in frame
Prp19KD_20	Prp19	RDΔ4Δ7	0	0	1	0	0	1	0	1	1	0	1	0	1504	deletion, in frame
Prp19KD_33	Prp19	RDΔ4Δ7	0	0	1	0	0	1	0	1	1	0	1	0	1504	deletion, in frame
Prp19KD_46	Prp19	REΔ4	1	0	0	0	1	1	0	1	1	1	1	0	1439	deletion, in frame
Prp19KD_9	Prp19	RB/REΔ2/12	1	0	0	0	0	1	1	1	1	1	1	0	1378	loss of start site, probable frameshift
Prp19KD_34	Prp19	RDΔ3-4Δ7	0	0	1	0	0	0	0	1	1	0	1	0	1377	frameshift
Prp19KD_54	Prp19	RDΔ4-5Δ7	0	0	1	0	0	1	0	0	1	0	1	0	1369	deletion, in frame
Prp19KD_25	Prp19	RBΔ6rl:2-A	1	0	0	rl:2-A	0	1	1	1	0	1	1	0	1317	deletion, in frame
Prp19KD_39	Prp19	RBΔ4Δ7	1	0	0	1	0	1	0	1	1	0	1	0	1267	deletion, in frame
Prp19KD_58	Prp19	RBΔ4Δ7	1	0	0	1	0	1	0	1	1	0	1	0	1267	deletion, in frame
Prp19KD_21	Prp19	RBΔ4Δ7rl:2-C	1	0	0	rl:2-C	0	1	0	1	1	0	1	0	1258	deletion, in frame
Prp19KD_36	Prp19	RB/REΔ2/12-3	1	0	0	0	0	0	1	1	1	1	1	0	1251	loss of start site, probable frameshift
Prp19KD_59	Prp19	REΔ4Δ7	1	0	0	0	1	1	0	1	1	0	1	0	1250	deletion, in frame
Prp19KD_17	Prp19	RDΔ4Δ6-7	0	0	1	0	0	1	0	1	0	0	1	0	1219	deletion, in frame
Prp19KD_69	Prp19	RDΔ3Δ6-7	0	0	1	0	0	0	1	1	0	0	1	0	1203	frameshift
Prp19KD_15	Prp19	RDΔ5-7	0	0	1	0	0	1	1	0	0	0	1	0	1195	deletion, in frame
Prp19KD_47	Prp19	RDΔ5-7	0	0	1	0	0	1	1	0	0	0	1	0	1195	deletion, in frame
Prp19KD_49	Prp19	RBΔ6-7	1	0	0	1	0	1	1	1	0	0	1	0	1093	deletion, in frame
Prp19KD_13	Prp19	RDΔ3-4Δ6-7	0	0	1	0	0	0	0	1	0	0	1	0	1092	frameshift
Prp19KD_19	Prp19	RDΔ3-4Δ6-7	0	0	1	0	0	0	0	1	0	0	1	0	1092	frameshift
Prp19KD_22	Prp19	RDΔ3-4Δ6-7	0	0	1	0	0	0	0	1	0	0	1	0	1092	frameshift
Prp19KD_31	Prp19	RDΔ3-4Δ6-7	0	0	1	0	0	0	0	1	0	0	1	0	1092	frameshift
Prp19KD_43	Prp19	RDΔ3-4Δ6-7	0	0	1	0	0	0	0	1	0	0	1	0	1092	frameshift
Prp19KD_64	Prp19	RDΔ3-4Δ6-7	0	0	1	0	0	0	0	1	0	0	1	0	1092	frameshift
Prp19KD_29	Prp19	RDΔ4-7	0	0	1	0	0	1	0	0	0	0	1	0	1084	deletion, in frame
Prp19KD_32	Prp19	RB/REΔ2/12Δ4Δ7	1	0	0	0	0	1	0	1	1	0	1	0	1078	loss of start site, probable frameshift
Prp19KD_8	Prp19	RB/REΔ2/12-3Δ7	1	0	0	0	0	0	1	1	1	0	1	0	1062	loss of start site, probable frameshift
Prp19KD_37	Prp19	RB/REΔ2/12Δ3-5	1	0	0	0	0	0	0	0	1	1	1	0	1005	loss of start site, probable frameshift
Prp19KD_44	Prp19	RB/REΔ2/12Δ3-5	1	0	0	0	0	0	0	0	1	1	1	0	1005	loss of start site, probable frameshift
Prp19KD_27	Prp19	RDΔ3-7	0	0	1	0	0	0	0	0	0	0	1	0	957	frameshift
Prp19KD_35	Prp19	RDΔ3-7	0	0	1	0	0	0	0	0	0	0	1	0	957	frameshift
Prp19KD_40	Prp19	RDΔ3-7	0	0	1	0	0	0	0	0	0	0	1	0	957	frameshift
Prp19KD_26	Prp19	RB/REΔ2/12-4Δ7	1	0	0	0	0	0	0	1	1	0	1	0	951	loss of start site, probable frameshift
Prp19KD_10	Prp19	RB/REΔ2/12-4Δ7rl:5-A	1	0	0	0	0	0	0	rl:5-A	1	0	1	0	912	loss of start site, probable frameshift
Prp19KD_24	Prp19	RBΔ4-7rl:2-B	1	0	0	rl:2-B	0	1	0	0	0	0	1	0	850	deletion, in frame
Prp19KD_11	Prp19	RB/REΔ2/12Δ4Δ6-7	1	0	0	0	0	1	0	1	0	0	1	0	793	loss of start site, probable frameshift
Prp19KD_45	Prp19	RB/REΔ2/12-4Δ6-7	1	0	0	0	0	0	0	1	0	0	1	0	666	loss of start site, probable frameshift
Prp19KD_62	Prp19	RB/REΔ2/12-4Δ6-7	1	0	0	0	0	0	0	1	0	0	1	0	666	loss of start site, probable frameshift
Prp19KD_66	Prp19	RB/REΔ2/12-4Δ6-7rl:5-A	1	0	0	0	0	0	0	rl:5-A	0	0	1	0	627	loss of start site, probable frameshift
Prp19KD_41	Prp19	RDΔ3-4Δ6-7alt	0	0	1	0	0	0	0	1	0	0	0	1	621	frameshift
Prp19KD_1	Prp19	RB/REΔ2/12-7	1	0	0	0	0	0	0	0	0	0	1	0	531	loss of start site, probable frameshift
Prp19KD_38	Prp19	RB/REΔ2/12-7	1	0	0	0	0	0	0	0	0	0	1	0	531	loss of start site, probable frameshift
Prp19KD_42	Prp19	RB/REΔ2/12-7	1	0	0	0	0	0	0	0	0	0	1	0	531	loss of start site, probable frameshift
Prp19KD_30	Prp19	RBΔ3-7rl:2-Drl:8/10/13-D	1	0	0	rl:2-D	0	0	0	0	0	0	rl:8/10/13-D	0	495	frameshift
Prp19KD_12	Prp19	RDΔ3-7rl:14-Brl:8/10/13-C	0	0	rl:14-B	0	0	0	0	0	0	0	rl:8/10/13-C	0	329	loss of start site, probable frameshift
Prp19KD_70	Prp19	RB/REΔ2/12-7alt	1	0	0	0	0	0	0	0	0	0	0	1	60	loss of start site, probable frameshift

## Sheet: mapk exons
FBgn	CG#	Gene symbol	Gene name	exons symbol	exons sequence	exon length	Note
FBgn0003256	CG12559	rl	rolled	rl:1	ATGTTTTACGCCGTCGATTTTGATAAATCATATTTACGCATTTGTCTAAAGAGTAAAAAAAAGTTGAGTTTATATATTCATATCTTAAGTTATAGACTTTTGGTTAAATTCATAATAAA	119
FBgn0003256	CG12559	rl	rolled	rl:10	CCTGTCGCTGAAGTGCCATTTCGGATTAATATGGAAAATGATGACATTTCTCGAGATGCCCTGAAGTCGTTGATTTTTGAAGAAACCTTAAAATTTAAGGAACGACAACCAGACAATGCGCCTTAAGAATGCGCTGTAAGCTTTAAGAATTTGAGTATATAGTAAAACAATTGCTCCACTTCTCCATTAGCATAACTTTTTTCGTAATTTCTCTATGTTTATTTAGATTAGGGCTTTAACACAAAAAACATACTGAAATGAGACAAACTCCGATTCTTACATATATCCTAAATAGCCCTAATTATTTTCTAAAGATAGGAACTTAAACTATGTGTGATGTTCGTAAAATGCAAAACATTTTTTTATTTATTTTAAAAGTACCTAATAATTAGGCTACCT…	471
FBgn0003256	CG12559	rl	rolled	rl:11	ATTAATGTTTTACGCCGTCGATTTTGATAAATCATATTTACGCATTTGTCTAAAGAGTAAAAAAAA	66
FBgn0003256	CG12559	rl	rolled	rl:12	AAGAAACGTTAGTCATGGAGGAATTTAATTCGAGCGGATCAGTAGTTAATGGTACAGGATCTACGGAAGTTCCTCAATCTAATGCTGAAGTTATAAGGGGACAAATATTTGAAGTTGGTCCTAGGTATATTAAACTCGCCTATATAGGTGAAGGAGCTTATGGCATGGTTGT	172
FBgn0003256	CG12559	rl	rolled	rl:13	CCTGTCGCTGAAGTGCCATTTCGGATTAATATGGAAAATGATGACATTTCTCGAGATGCCCTGAAGTCGTTGATTTTTGAAGAAACCTTAAAATTTAAGGAACGACAACCAGACAATGCGCCTTAAGAATGCGCTGTAAGCTTTAAGAATTTGAGTATATAGTAAAACAATTGCTCCACTTCTCCATTAGCATAACTTTTTTCGTAATTTCTCTATGTTTATTTAGATTAGGGCTTTAACACAAAAAACATACTGAAATGAGACAAACTCCGATTCTTACATATATCCTAAATAGCCCTAATTATTTTCTAAAGATAGGAACTTAAACTATGTGTGATGTTCGTAAAATGCAAAACATTTTTTTATTTATTTTAAAAGTACCTAATAATTAGGCTACCT…	465
FBgn0003256	CG12559	rl	rolled	rl:14	AGTGTCGTTATCTTAACATATTATTAATGTTTTACGCCGTCGATTTTGATAAATCATATTTACGCATTTGTCTAAAGAGTAAAAAAAAGTTGAGTTTATATATTCATATCTTAAGTTATAGACTTTTGGTTAAATTCATAATAAAGTAAATAAAGATTTTGCACTTATTGCTGTTCACTTAAATAAGATAAAGTGGGACATATTCAGTTGTAAAAGTGTTATTACAATCCACGCATACATACATTGCGAATTTTGCAGATACGGTGTATTTTGTATCATAACATCTTTAGTAGTATTTCAAGTTTTCCAGAAGAAACGTTAGTCATGGAGGAATTTAATTCGAGCGGATCAGTAGTTAATGGTACAGGATCTACGGAAGTTCCTCAATCTAATGCTGAA…	482
FBgn0003256	CG12559	rl	rolled	rl:15	ATTATTGATATTCGAGATATTCTTCGAGTTGATAGCATAGACCAAATGAGAGATGTTTATATTGTACAGTGTTTGATGGAGACTGATTTGTATAAACTACTTAAAACACAGGTAATGGTGCTCCCTGATATTTGGTTAAAATTTATTGAAAGAATAACTACCATTGATATGTGGTGTATTATCTTGGCCATTACTCCAAATACCAAGACTGAGTACAATTGTAGGTTGTCGGACATTTTCAATTATGGAAGTGATTCGCGTTATGCTTTCATGCGGGCTTTAAAATGATCTGATCAATGTTTAAAGAAGAATGTGGATATTCTCTTTTTAACTATTTTTACCAGAAATAACTATACTTTAACCTAT	366
FBgn0003256	CG12559	rl	rolled	rl:16	ATAATATAATAAAAAAGCAATTAAAGGATTTGTTTTCTCTTAATTAAACATTTAATTTCTGCTTTCGTGTTAATATGTATATTCTACATTGGTTTGTAGTCACGTCTTAATG	112
FBgn0003256	CG12559	rl	rolled	rl:2	TATTTCAAGTTTTCCAGAAGAAACGTTAGTCATGGAGGAATTTAATTCGAGCGGATCAGTAGTTAATGGTACAGGATCTACGGAAGTTCCTCAATCTAATGCTGAAGTTATAAGGGGACAAATATTTGAAGTTGGTCCTAGGTATATTAAACTCGCCTATATAGGTGAAGGAGCTTATGGCATGGTTGT	189
FBgn0003256	CG12559	rl	rolled	rl:3	GTCTGCGGATGACACGCTAACAAACCAAAGAGTTGCAATAAAAAAAATATCGCCCTTTGAACACCAAACTTATTGTCAAAGGACTCTCAGAGAAATAACCATATTGACCAGATTTAAACATGAAAAC	127
FBgn0003256	CG12559	rl	rolled	rl:4	ATTATTGATATTCGAGATATTCTTCGAGTTGATAGCATAGACCAAATGAGAGATGTTTATATTGTACAGTGTTTGATGGAGACTGATTTGTATAAACTACTTAAAACACAG	111
FBgn0003256	CG12559	rl	rolled	rl:5	AGGCTAAGTAATGATCACATCTGTTACTTCTTATATCAGATATTGCGTGGACTCAAGTACATTCATTCCGCAAACGTCTTGCATCGGGACCTTAAGCCAAGTAATTTACTGTTGAACAAGACGTGCGACTTAAAA	135
FBgn0003256	CG12559	rl	rolled	rl:6	ATTTGCGACTTTGGATTGGCTCGTATTGCAGATCCCGAGCACGATCATACTGGCTTTCTCACAGAATACGTTGCTACCCGATGGTATAGAGCACCTGAAATAATGCTTAACTCAAAAGGATACACCAAATCTATAGACATATGGTCCGTTGGCTGCATTTTGGCTGAAATGTTAAGTAATCGGCCAATATTTCCTGGAAAACATTACCTGGATCAACTTAATCATATTCTTGGAGTATTGGGTTCACCGTCCCGGGACGATTTAGAGTGTATTATTAATGAAAAG	285
FBgn0003256	CG12559	rl	rolled	rl:7	GCACGGAACTATTTGGAATCTTTACCATTTAAGCCAAATGTACCCTGGGCGAAACTATTTCCAAATGCTGATGCGTTGGCTTTAGATCTCCTTGGAAAAATGTTAACATTTAACCCGCATAAACGGATTCCTGTCGAGGAAGCTCTTGCACATCCCTATTTAGAGCAATATTATGATCCTGGAGATGAG	189
FBgn0003256	CG12559	rl	rolled	rl:8	CCTGTCGCTGAAGTGCCATTTCGGATTAATATGGAAAATGATGACATTTCTCGAGATGCCCTGAAGTCGTTGATTTTTGAAGAAACCTTAAAATTTAAGGAACGACAACCAGACAATGCGCCTTAAGAATGCGCTGTAAGCTTTAAGAATTTGAGTATATAGTAAAACAATTGCTCCACTTCTCCATTAGCATAACTTTTTTCGTAATTTCTCTATGTTTATTTAGATTAGGGCTTTAACACAAAAAACATACTGAAATGAGACAAACTCCGATTCTTACATATATCCTAAATAGCCCTAATTATTTTCTAAAGATAGGAACTTAAACTATGTGTGATGTTCGTAAAATGCAAAACATTTTTTTATTTATTTTAAAAGTACCTAATAATTAGGCTACCT…	463
FBgn0003256	CG12559	rl	rolled	rl:9	ATGTTTTACGCCGTCGATTTTGATAAATCATATTTACGCATTTGTCTAAAGAGTAAAAAAAA	62
FBgn0003256	CG12559	rl	rolled	rl:2-A	ATACGGTGTATTTTGTATCATAACATCTTTAGTAGTATTTCAAGTTTTCCAGAAGAAACGTTAGTCATGGAGGAATTTAATTCGAGCGGATCAGTAGTTAATGGTACAGGATCTACGGAAGTTCCTCAATCTAATGCTGAAGTTATAAGGGGACAAATATTTGAAGTTGGTCCTAGGTATATTAAACTCGCCTATATAGGTGAAGGAGCTTATGGCATGGTTGT	224	alt acceptor site (-35; retains start site)
FBgn0003256	CG12559	rl	rolled	rl:12-A	AAACGTTAGTCATGGAGGAATTTAATTCGAGCGGATCAGTAGTTAATGGTACAGGATCTACGGAAGTTCCTCAATCTAATGCTGAAGTTATAAGGGGACAAATATTTGAAGTTGGTCCTAGGTATATTAAACTCGCCTATATAGGTGAAGGAGCTTATGGCATGGTTGT	169	alt acceptor site (+3; retains start site)
FBgn0003256	CG12559	rl	rolled	rl:9/11-A	ATGTTTTACGCCGTCGATTTTGATAAATCATATTTACGCATTTGTCTAAAGAGTA	55	alt donor site (-14)
FBgn0003256	CG12559	rl	rolled	rl:2-B	TAGTATTTCAAGTTTTCCAGAAGAAACGTTAGTCATGGAGGAATTTAATTCGAGCGGATCAGTAGTTAATGGTACAGGATCTACGGAAGTTCCTCAATCTAATGCTGAAGTTATAAGGGGACAAATATTTGAAGTTGGTCCTAGGTATATTAAACTCGCCTATATAGGTGAAGGAGCTTATGGCATGGTTGT	192	alt acceptor site (-3; retains start site)
FBgn0003256	CG12559	rl	rolled	rl:14-A	AGTGTCGTTATCTTAACATATTATTAATGTTTTACGCCGTCGATTTTGATAAATCATATTTACGCATTTGTCTAAAGAGTAAAAAAAAGTTGAGTTTATATATTCATATCTTAAGTTATAGACTTTTGGTTAAATTCATAATAAAGTAAATAAAGATTTTGCACTTATTGCTGTTCACTTAAATAAGATAAAGTGGGACATATTCAGTTGTAAAAGTGTTATTACAATCCACGCATACATACATTGCGAATTTTGCAGATACGGTGTATTTTGTATCATAACATCTTTAGTAGTATTTCAAGTTTTCCAGAAGAAACGTTAGTCATGGAGGAATTTAATTCGAGCGGATCAGTAGTTAATGGTACAGGATCTACGGAAGTTCCTCAATCTAATGCTGAA	399	alt donor site (-83; retains start site)
FBgn0003256	CG12559	rl	rolled	rl:8/10/13-A	GTGCCATTTCGGATTAATATGGAAAATGATGACATTTCTCGAGATGCCCTGAAGTCGTTGATTTTTGAAGAAACCTTAAAATTTAAGGAACGACAACCAGACAATGCGCCTTAAGAATGCGCTGTAAGCTTTAAGAATTTGAGTATATAGTAAAACAATTGCTCCACTTCTCCATTAGCATAACTTTTTTCGTAATTTCTCTATGTTTATTTAGATTAGGGCTTTAACACAAAAAACATACTGAAATGAGACAAACTCCGATTCTTACATATATCCTAAATAGCCCTAATTATTTTCTAAAGATAGGAACTTAAACTATGTGTGATGTTCGTAAAATGCAAAACATTTTTTTATTTATTTTAAAAGTACCTAATAATTAGGCTACCTGATGTAAGAAAC…	459	alt acceptor site (+12)
FBgn0003256	CG12559	rl	rolled	rl:8/10/13-B	TATTATATTGAGATATTATTCGCGGAATATTAAAGATCGATTAAAGAAAGTAAAGAA	57	alt acceptor site (+414)
FBgn0003256	CG12559	rl	rolled	rl:14-B	AGTGTCGTTATCTTAACATATTATTAATGTTTTACGCCGTCGATTTTGATAAATCATATTTACGCATTTGTCTAAAGAGTAAAAAAAAGTTGAGTTTATATATTCATATCTTAAGTTATAGACTTTTGGTTAAATTCATAATAAAGTAAATAAAGATTTTGCACTTATTGCTGTTCACTTAAATAAGATAAAGTGGGACATATTCAGTTGTAAAAGTGTTATTACAATCCACGCATACATACATTGCGAATTTTGCAGATACGGTGTATTTTG	273	alt donor site (-209)
FBgn0003256	CG12559	rl	rolled	rl:2-C	TTTTCCAGAAGAAACGTTAGTCATGGAGGAATTTAATTCGAGCGGATCAGTAGTTAATGGTACAGGATCTACGGAAGTTCCTCAATCTAATGCTGAAGTTATAAGGGGACAAATATTTGAAGTTGGTCCTAGGTATATTAAACTCGCCTATATAGGTGAAGGAGCTTATGGCATGGTTGT	180	alt acceptor site (+9; retains start site)
FBgn0003256	CG12559	rl	rolled	rl:2-D	TATTTCAAGTTTTCCAGAAGAAACGTTAGTCATGGAGGAATTTAATTCGAGCGGATCAGTAGTTAATGGTACAGGATCTACGGAAGTTCCTCAATCTAATGCTGAAG	107	alt donor site (-82; retains start site)
FBgn0003256	CG12559	rl	rolled	rl:5-A	ATATTGCGTGGACTCAAGTACATTCATTCCGCAAACGTCTTGCGTCGGGACCTTAAGCCAAGTAATTTACTGTTGAACAAGACGTGCGACTTAAAA	96	alt acceptor site (+39)
FBgn0003256	CG12559	rl	rolled	rl:6-7	ATTTGCGACTTTGGATTGGCTCGTATTGCAGATCCCGAGCACGATCATACTGGCTTTCTCACAGAATACGTTGCTACCCGATGGTATAGAGCACCTGAAATAATGCTTAACTCAAAAGGATACACCAAATCTATAGACATATGGTCCGTTGGCTGCATTTTGGCTGAAATGTTAAGTAATCGGCCAATATTTCCTGGAAAACATTACCTGGATCAACTTAATCATATTCTTGGAGTATTGGGTTCACCGTCCCGGGACGATTTAGAGTGTATTATTAATGAAAAGGCAAGTAAAACTATATTTTTAGTTTAAAATTGCTACCAATTTTTCGGACTTTAGGCACGGAACTATTTGGAATCTTTACCATTTAAGCCAAATGTACCCTGGGCGAAACTATTT…	528	retained intron 6-7
FBgn0003256	CG12559	rl	rolled	rl:8/10/13-C	TATTGAGATATTATTCGCGGAATATTAAAGATCGATTAAAGAAAGTAAAGAA	52	alt acceptor site (+419)
FBgn0003256	CG12559	rl	rolled	rl:8/10/13-D	TAAGAATTTGAGTATATAGTAAAACAATTGCTCCACTTCTCCATTAGCATAACTTTTTTCGTAATTTCTCTATGTTTATTTAGATTAGGGCTTTAACACAAAAAACATACTGAAATGAGACAAACTCCGATTCTTACATATATCCTAAATAGCCCTAATTATTTTCTAAAGATAGGAACTTAAACTATGTGTGATGTTCGTAAAATGCAAAACATTTTTTTATTTATTTTAAAAGTACCTAATAATTAGGCTACCTGATGTAAGAAACGTGTATTATATTGAGATATTATTCGCGGAATATTAAAGATCGATTAAAGAAAGTAAAGAA	328	alt acceptor site (+143)
FBgn0003256	CG12559	rl	rolled	rl:9/11-B	ATGTTTTACGCCGTCGATTTTGATAAATCATATTTACGCATTTGTCTAAAGA	52	alt donor site (-10)
FBgn0003256	CG12559	rl	rolled	rl:6-A	ATTTGCGACTTTGGATTGGCTCGTATTGCAGATCCCGAGCACGATCATACTGGCTTTCTCACAGAATACGTTGCTACCCGATGGTATAGAGCACCTGAAATAATGCTTAACTCAAAAGGATACACCAAATCTATAGA	137	alt donor site (-150)
FBgn0003256	CG12559	rl	rolled	rl:7-A	CAAATGTACCCTGGGCGAAACTATTTCCAAATGCTGATGCGTTGGCTTTAGATCTCCTTGGAAAAATGTTAACATTTAACCCGCATAAACGGATTCCTGTCGAGGAAGCTCTTGCACATCCCTATTTAGAGCAATATTATGATCCTGGAGATGAG	155	alt acceptor site (+34)
FBgn0003256	CG12559	rl	rolled	rl:i5-6	GGATCCTTAAACTGGAAGCATAATTTAACATCGTAGGCGTACATAAGTACACTCGACTGTTTAATTATCTAAGGGGGTAGGTCGTTCTTAAATAAGTTAAAAAGGAGCGGACGAAGATGGCTCCCTTGTGGGACCCCGTATGTGGCTTGGAGTATACAAGAGCATTTTTAGAGAGGACCTGTTGCTTCCTGCCATTCAG	199	cryptic exon
FBgn0003256	CG12559	rl	rolled	rl:i2-3	CAATCCAAGGCTTTCGCCTGTTGAAAATTTGTTCCAATGCTTATTAGTTCATATATGCTAAAAATCAAACTACTAAATCATATAGCAGAACATAAAGTTATTATATTATAGATGTTTTTATTCAAATAGTGTTCTAATTCGGT	143	cryptic exon
