# Supplementary material for: A Functional Screen Reveals an Extensive Layer of Transcriptional and Splicing Control Underlying RAS/MAPK Signaling in Drosophila
Source: PLoS Biol. 2014 Mar 18;12(3):e1001809. doi: 10.1371/journal.pbio.1001809 (PMC3958334; doi:10.1371/journal.pbio.1001809)
Supplement: Table S8 — qPCR and RT-PCR primers (MS Excel file). Sequence of RT-PCR and qPCR primers used in this study. dsRNA primer sequences are available at the IRIC RNAi database (http://www.bioinfo.iric.ca/iricrnai). (XLSX) [file pbio.1001809.s019.xlsx]

## Sheet: primers
assay type	assay name	gene symbol	Ol 5'	Ol 3'
qPCR	qPCR Ras85D	Ras85D	AGCGGAAAAACAAGGAGGA	GTTTGTGTGGGTGACTGTGC
qPCR	qPCR raf	raf	TTTAAATTGAACACGCTCATCG	AGATGTTGTTTGACTTGAGGTCTCT
qPCR	qPCR mek	mek	CGGTAAATACGGAGGCAACT	TCCCCAGCAAACTGTGTGT
qPCR	qPCR rl	rl	ACGGAAGTTCCTCAATCTAATGCTGAAGT	GTTTGTTAGCGTGTCATCCGCAGA
qPCR	qPCR ksr	ksr	CGCAGCAGGAGATTCGTT	GCAGCAGCTCGGAGAAGTAT
qPCR	qPCR cnk	cnk	AGGCGGTGGAGAACTTAAGAAACTTCCATT	TGGCCAGTTCGCGATGCAGAT
qPCR	qPCR PTP-ER	PTP-ER	AGCTGACTAGCTTGCTGGGGGAA	TATTGGGCAGTGGACCCTGCGT
RT-PCR	RT-PCR screen mapk	mapk	TACGCCGTCGATTTTGATAAATC	TTGAGTCCACGCAATATCTGA
RT-PCR	RT-PCR mapk full transcript	mapk	CGCCGTCGATTTTGATAAATCATATTTACGC	AGGCGCATTGTCTGGTTGTCGT
RT-PCR	RT-PCR ksr	ksr	GCGCGTAGTGGGCCTTAGCC	GAGCTGCTGCCCGCCTGATC
RT-PCR	RT-PCR raf	raf	CGGGCCGCAGGAGAAGGA	GCGGCCTAAAGAGCGGTCGA
RT-PCR	RT-PCR Mek	mek	CGCCGCCATTCAAAACCCCCT	CGCAGAGGCGTCTAGTTGGGC
RT-PCR	RT-PCR cnk	cnk	CCGAGTGGACGCCCGACCAG	TGCCAGCCCACAACGGTCTG
RT-PCR	RT-PCR Ras85D	Ras85D	CCGCGCGCGAGAAGAGAGAG	TAAAAGGGCGCCTCGCAGCC
RT-PCR	RT-PCR mapk I-II II-III	mapk	CATTTGTCTAAAGAGTAAAAAAAATATTTCAA	GTGTCATCCGCAGACACAAC
RT-PCR	RT-PCR mapk I-IV IV-V	mapk	GCATTTGTCTAAAGAGTAAAAAAAAATTATTGA	TGTGATCATTACTTAGCCTCTGTG
RT-PCR	RT-PCR mapk I-V V-VI	mapk	ATTTGTCTAAAGAGTAAAAAAAAAGGCTA	AATCCAAAGTCGCAAATTTTTAAG
RT-PCR	RT-PCR mapk III-V VI	mapk	TTGACCAGATTTAAACATGAAAACAG	AGTATGATCGTGCTCGGGAT
RT-PCR	RT-PCR mapk VI-VIII VIII	mapk	GATTTAGAGTGTATTATTAATGAAAAGCCTGT	TAAGGCGCATTGTCTGGTTG
RT-PCR	RT-PCR mapk III V	mapk	ACCATATTGACCAGATTTAAACATGAA	ACTTGGCTTAAGGTCCCGAT
RT-PCR	RT-PCR mapk VI VIII	mapk	TCCCGGGACGATTTAGAGTG	AAATGGCACTTCAGCGACAG
